# Supplementary material for: Remote reefs and seamounts are the last refuges for marine predators across the Indo-Pacific
Source: PLoS Biol. 2019 Aug 6;17(8):e3000366. doi: 10.1371/journal.pbio.3000366 (PMC6684043; doi:10.1371/journal.pbio.3000366)
Supplement: S1 Data — BRUVS, baited remote underwater video system; SR, species richness. (XLSX) [file pbio.3000366.s005.xlsx]

## Sheet: S1_Data.csv
	SR	TaSharks	MaxL	Depth	Chla_median	Chla_sd	SST_median	SST_sd	pop_50km	pop_500km	Dist_nearest_pop	Dist_nearest_market	HDI	Dcoast_km	DCoralT_km	DistSeamount_km	GDP	Dist_SMT1500	FishingEffort01	FishingEffort05
CH2001	2	3.25	45.11	328	0.12676	0.0342163	28.7335	0.569424	0	0	601.33	1221.59	0.697913	5.60875	4618.92	60.729	3032.24	60.729	0	0
CH2003	4	3.36	41	377	0.137148	0.0581584	28.7335	0.569424	0	0	601.549	1221.82	0.697913	5.77474	4618.87	60.7774	3032.24	60.7774	0	0
CH2004	4	3.31	52.86	494	0.137148	0.0581584	28.7265	0.570535	0	0	602.52	1222.79	0.697913	6.38334	4618.75	61.1047	3032.24	61.1047	0	0
CH2005	3	3.31	44.65	494	0.137148	0.0581584	28.7265	0.570535	0	0	602.609	1222.88	0.697913	6.44967	4618.73	61.1236	3032.24	61.1236	0	0
CH2006	3	3.3	46.91	494	0.137148	0.0581584	28.7265	0.570535	0	0	602.736	1223.01	0.697913	6.54517	4618.69	61.152	3032.24	61.152	0	0
CH2007	5	3.36	55.53	494	0.137148	0.0581584	28.7265	0.570535	0	0	602.837	1223.11	0.697913	6.61894	4618.67	61.1774	3032.24	61.1774	0	0
CH2008	4	3.35	58.78	494	0.137148	0.0581584	28.7265	0.570535	0	0	602.94	1223.22	0.697913	6.69702	4618.64	61.2003	3032.24	61.2003	0	0
CH2009	3	3.28	48.3	494	0.137148	0.0581584	28.7265	0.570535	0	0	603.052	1223.33	0.697913	6.77836	4618.62	61.2298	3032.24	61.2298	0	0
CH2010	2	3.55	88.33	494	0.137148	0.0581584	28.7265	0.570535	0	0	603.144	1223.42	0.697913	6.84288	4618.6	61.2568	3032.24	61.2568	0	0
CH2011	4	3.35	40.82	800	0.179705	0.151014	28.7595	0.581922	0	0	587.236	1207.73	0.697913	14.1837	4611.73	48.8374	3032.24	48.8374	0	0
CH2012	5	3.32	50.5	800	0.179705	0.151014	28.7595	0.581922	0	0	587.097	1207.59	0.697913	14.2504	4611.73	48.7996	3032.24	48.7996	0	0
CH2013	3	3.32	44.45	800	0.179705	0.151014	28.7595	0.581922	0	0	586.963	1207.46	0.697913	14.3097	4611.74	48.7597	3032.24	48.7597	0	0
CH2014	6	3.45	37.5	800	0.179705	0.151014	28.7595	0.581922	0	0	586.855	1207.35	0.697913	14.3503	4611.74	48.7274	3032.24	48.7274	0	0
CH2015	3	3.47	38.15	800	0.179705	0.151014	28.77	0.581926	0	0	585.868	1206.36	0.697913	14.6809	4611.83	48.5081	3032.24	48.5081	0	0
CH2016	5	3.54	45.82	800	0.179705	0.151014	28.77	0.581926	0	0	585.767	1206.26	0.697913	14.7227	4611.83	48.4806	3032.24	48.4806	0	0
CH2017	2	3.42	31.68	368	0.179705	0.151014	28.77	0.581926	0	0	585.624	1206.12	0.697913	14.7842	4611.83	48.4398	3032.24	48.4398	0	0
CH2018	2	3.45	29.2	368	0.179705	0.151014	28.77	0.581926	0	0	585.52	1206.01	0.697913	14.8312	4611.83	48.4086	3032.24	48.4086	0	0
CH2019	4	3.55	42.63	368	0.179705	0.151014	28.77	0.581926	0	0	585.384	1205.88	0.697913	14.8917	4611.83	48.3696	3032.24	48.3696	0	0
CH2020	4	3.35	50.6	368	0.179705	0.151014	28.77	0.581926	0	0	585.276	1205.77	0.697913	14.9395	4611.83	48.3398	3032.24	48.3398	0	0
CH2021	6	3.42	46.23	800	0.152786	0.0519931	28.7745	0.579946	0	0	582.983	1203.54	0.697913	17.6899	4609.88	45.8343	3032.24	45.8343	0	0
CH2022	5	3.74	177.29	800	0.152786	0.0519931	28.7745	0.579946	0	0	583.064	1203.62	0.697913	17.6546	4609.88	45.8516	3032.24	45.8516	0	0
CH2023	1	3.5	25	387	0.152786	0.0519931	28.7745	0.579946	0	0	583.155	1203.71	0.697913	17.5965	4609.89	45.8921	3032.24	45.8921	0	0
CH2024	2	3.45	29.2	387	0.152786	0.0519931	28.7695	0.581533	0	0	583.265	1203.82	0.697913	17.5294	4609.91	45.9379	3032.24	45.9379	0	0
CH2026	2	3.63	54.64	387	0.152786	0.0519931	28.7695	0.581533	0	0	583.456	1204.01	0.697913	17.4059	4609.95	46.0264	3032.24	46.0264	0	0
CH2027	5	3.38	38.93	387	0.152786	0.0519931	28.7695	0.581533	0	0	583.549	1204.1	0.697913	17.3461	4609.97	46.0696	3032.24	46.0696	0	0
CH2028	2	3.61	51.34	387	0.179705	0.151014	28.7695	0.581533	0	0	584.474	1205.03	0.697913	16.986	4609.89	46.2625	3032.24	46.2625	0	0
CH2029	4	3.56	63.67	387	0.179705	0.151014	28.7695	0.581533	0	0	584.576	1205.13	0.697913	16.9261	4609.91	46.3086	3032.24	46.3086	0	0
CH2030	3	3.49	55.14	387	0.179705	0.151014	28.7635	0.582726	0	0	584.658	1205.21	0.697913	16.878	4609.92	46.3458	3032.24	46.3458	0	0
CH2031	3	3.46	32.14	500	0.111262	0.055239	28.7315	0.562123	0	0	589.364	1209.42	0.697913	3.6031	4623.96	61.0267	3032.24	61.0267	0	0
CH2032	4	3.46	39.65	500	0.111262	0.055239	28.7315	0.562123	0	0	589.244	1209.3	0.697913	3.7233	4623.9	60.9374	3032.24	60.9374	0	0
CH2033	2	3.55	82	500	0.111262	0.055239	28.7315	0.562123	0	0	589.146	1209.21	0.697913	3.82556	4623.85	60.8574	3032.24	60.8574	0	0
CH2034	3	3.41	38	500	0.111262	0.055239	28.73	0.563064	0	0	589.066	1209.13	0.697913	3.90824	4623.8	60.7933	3032.24	60.7933	0	0
CH2035	3	3.4	51.82	500	0.111262	0.055239	28.73	0.563064	0	0	588.958	1209.02	0.697913	4.02199	4623.74	60.703	3032.24	60.703	0	0
CH2036	4	3.53	57.38	500	0.111262	0.055239	28.726	0.564838	0	0	588.801	1208.9	0.697913	4.57945	4622.97	59.9312	3032.24	59.9312	0	0
CH2037	2	3.52	48.75	500	0.111262	0.055239	28.726	0.564838	0	0	588.677	1208.77	0.697913	4.70344	4622.91	59.8377	3032.24	59.8377	0	0
CH2038	3	3.41	44.75	500	0.111262	0.055239	28.726	0.564838	0	0	588.481	1208.58	0.697913	4.91613	4622.79	59.6642	3032.24	59.6642	0	0
CH2039	2	3.42	31.46	500	0.111262	0.055239	28.726	0.564838	0	0	588.394	1208.5	0.697913	4.98543	4622.77	59.6255	3032.24	59.6255	0	0
CH2040	1	3.5	25	500	0.111262	0.055239	28.726	0.564838	0	0	588.278	1208.38	0.697913	5.09658	4622.72	59.5461	3032.24	59.5461	0	0
CH2041	4	3.36	42.71	500	0.12344	0.0662641	28.723	0.563101	0	0	591.226	1211.35	0.697913	3.23474	4622.47	60.1714	3032.24	60.1714	0	0
CH2042	3	3.28	47.42	500	0.111262	0.055239	28.723	0.563101	0	0	591.17	1211.29	0.697913	3.32055	4622.39	60.0844	3032.24	60.0844	0	0
CH2043	3	3.35	47.1	500	0.111262	0.055239	28.723	0.563101	0	0	591.108	1211.23	0.697913	3.41025	4622.32	59.9961	3032.24	59.9961	0	0
CH2044	3	3.3	45.58	500	0.111262	0.055239	28.723	0.563101	0	0	591.038	1211.17	0.697913	3.512	4622.23	59.8958	3032.24	59.8958	0	0
CH2045	4	3.38	48.89	500	0.111262	0.055239	28.723	0.563101	0	0	590.989	1211.12	0.697913	3.582	4622.18	59.8276	3032.24	59.8276	0	0
CH2046	3	3.28	48.07	500	0.111262	0.055239	28.723	0.563101	0	0	590.909	1211.04	0.697913	3.69993	4622.08	59.7111	3032.24	59.7111	0	0
CH2047	3	3.27	46.01	500	0.111262	0.055239	28.736	0.565044	0	0	590.871	1211.01	0.697913	3.75845	4622.03	59.6524	3032.24	59.6524	0	0
CH2048	3	3.28	47.45	500	0.111262	0.055239	28.736	0.565044	0	0	590.814	1210.95	0.697913	3.84922	4621.95	59.5602	3032.24	59.5602	0	0
CH2049	4	3.32	48.36	500	0.111262	0.055239	28.736	0.565044	0	0	590.759	1210.9	0.697913	3.93593	4621.88	59.4733	3032.24	59.4733	0	0
CH2050	3	3.32	42.62	500	0.11569	0.048637	28.736	0.565044	0	0	590.709	1210.85	0.697913	4.00908	4621.82	59.4016	3032.24	59.4016	0	0
CH2051	2	3.51	38.57	500	0.097184	0.0400689	28.7235	0.563601	0	0	599.197	1219.37	0.697913	2.56659	4621.36	61.9995	3032.24	61.9995	0	0
CH2052	2	3.79	52	500	0.097184	0.0400689	28.7235	0.563601	0	0	599.178	1219.35	0.697913	2.62871	4621.26	61.899	3032.24	61.899	0	0
CH2053	4	3.67	128.23	500	0.097184	0.0400689	28.7285	0.565538	0	0	599.155	1219.34	0.697913	2.7008	4621.14	61.7857	3032.24	61.7857	0	0
CH2054	3	3.38	43.42	500	0.097184	0.0400689	28.7285	0.565538	0	0	599.133	1219.32	0.697913	2.7466	4621.06	61.7075	3032.24	61.7075	0	0
CH2055	3	3.3	51.3	500	0.12676	0.0342163	28.7285	0.565538	0	0	599.103	1219.29	0.697913	2.82802	4620.94	61.582	3032.24	61.582	0	0
CH2056	2	3.52	44	500	0.12676	0.0342163	28.7285	0.565538	0	0	599.088	1219.28	0.697913	2.87741	4620.86	61.5109	3032.24	61.5109	0	0
CH2057	3	3.29	53.73	500	0.12676	0.0342163	28.7285	0.565538	0	0	598.968	1219.19	0.697913	3.5395	4620.01	60.6995	3032.24	60.6995	0	0
CH2058	3	3.36	54.3	500	0.12676	0.0342163	28.733	0.567409	0	0	598.947	1219.17	0.697913	3.59144	4619.94	60.63	3032.24	60.63	0	0
CH2059	3	3.33	55.53	500	0.12676	0.0342163	28.733	0.567409	0	0	598.926	1219.15	0.697913	3.67706	4619.83	60.5273	3032.24	60.5273	0	0
CH2060	2	3.51	40.83	500	0.12676	0.0342163	28.733	0.567409	0	0	598.905	1219.14	0.697913	3.74399	4619.75	60.4447	3032.24	60.4447	0	0
CH2061	6	3.45	61.31	248	0.136974	0.0436104	28.819	0.565411	0	0	569.959	1189.83	0.697913	20.1134	4627.68	61.3143	3032.24	61.3143	0	0
CH2062	3	3.17	38.4	248	0.136974	0.0436104	28.819	0.565411	0	0	569.846	1189.76	0.697913	20.1518	4626.75	60.5413	3032.24	60.5413	0	0
CH2063	3	3.26	38.67	248	0.136974	0.0436104	28.819	0.565411	0	0	569.845	1189.75	0.697913	20.1525	4626.75	60.5321	3032.24	60.5321	0	0
CH2064	3	3.46	13.5	248	0.136974	0.0436104	28.819	0.565411	0	0	569.843	1189.75	0.697913	20.1529	4626.71	60.5006	3032.24	60.5006	0	0
CH2065	4	2.82	27	248	0.136974	0.0436104	28.822	0.566063	0	0	569.814	1189.73	0.697913	20.1757	4626.64	60.4207	3032.24	60.4207	0	0
CH2066	1	3.24	46	800	0.16896	0.0588617	28.71	0.542387	0	0	601.555	1220.26	0.697913	4.24331	4652.28	47.9904	3032.24	47.9904	0	0
CH2067	3	3.44	63.67	800	0.16896	0.0588617	28.708	0.542751	0	0	601.546	1220.3	0.697913	5.04538	4651.47	48.538	3032.24	48.538	0	0
CH2068	4	3.33	55.42	800	0.16896	0.0588617	28.708	0.542751	0	0	601.666	1220.42	0.697913	5.06994	4651.43	48.4859	3032.24	48.4859	0	0
CH2069	2	3.54	72.5	800	0.16896	0.0588617	28.708	0.542751	0	0	601.784	1220.54	0.697913	5.0503	4651.45	48.403	3032.24	48.403	0	0
CH2070	3	3.43	91.54	800	0.16896	0.0588617	28.71	0.542387	0	0	602.864	1221.58	0.697913	4.41429	4652.11	47.2685	3032.24	47.2685	0	0
CH2071	3	3.28	50.91	800	0.16896	0.0588617	28.71	0.543992	0	0	602.987	1221.7	0.697913	4.41714	4652.13	47.1822	3032.24	47.1822	0	0
CH2072	1	3.24	46	800	0.16896	0.0588617	28.71	0.543992	0	0	603.112	1221.83	0.697913	4.4179	4652.15	47.0904	3032.24	47.0904	0	0
CH2073	1	3.24	46	800	0.16896	0.0588617	28.71	0.543992	0	0	603.24	1221.96	0.697913	4.42207	4652.17	46.9976	3032.24	46.9976	0	0
CH2074	2	3.54	75.02	800	0.16896	0.0588617	28.71	0.543992	0	0	603.362	1222.08	0.697913	4.42374	4652.19	46.9055	3032.24	46.9055	0	0
CH2075	3	3.36	56.6	800	0.16896	0.0588617	28.71	0.543992	0	0	603.491	1222.21	0.697913	4.42843	4652.21	46.8086	3032.24	46.8086	0	0
CH2076	2	3.41	83	500	0.16896	0.0588617	28.7065	0.544113	0	0	605.09	1223.8	0.697913	3.87496	4652.49	45.6269	3032.24	45.6269	0	0
CH2077	1	3.24	46	500	0.16896	0.0588617	28.699	0.545586	0	0	605.043	1223.75	0.697913	3.91127	4652.46	45.6757	3032.24	45.6757	0	0
CH2078	3	3.31	51.89	500	0.16896	0.0588617	28.71	0.543992	0	0	604.155	1222.85	0.697913	4.04712	4652.57	46.1535	3032.24	46.1535	0	0
CH2079	2	3.33	64.5	500	0.16896	0.0588617	28.71	0.543992	0	0	604.099	1222.8	0.697913	4.04612	4652.59	46.1727	3032.24	46.1727	0	0
CH2080	4	3.32	49.28	500	0.16896	0.0588617	28.7125	0.542659	0	0	604.033	1222.73	0.697913	4.03522	4652.63	46.1874	3032.24	46.1874	0	0
CH2081	3	3.69	71.67	500	0.16896	0.0588617	28.7125	0.542659	0	0	603.985	1222.68	0.697913	4.02709	4652.66	46.1975	3032.24	46.1975	0	0
CH2082	4	3.55	65.55	500	0.16896	0.0588617	28.7125	0.542659	0	0	603.921	1222.61	0.697913	4.01922	4652.69	46.2126	3032.24	46.2126	0	0
CH2083	4	3.52	71.17	500	0.16896	0.0588617	28.7125	0.542659	0	0	603.868	1222.56	0.697913	4.01344	4652.72	46.2281	3032.24	46.2281	0	0
CH2084	2	3.56	96.25	500	0.16896	0.0588617	28.7125	0.542659	0	0	603.816	1222.5	0.697913	4.00485	4652.75	46.2407	3032.24	46.2407	0	0
CH2085	2	3.29	57.56	500	0.16896	0.0588617	28.7125	0.542659	0	0	603.737	1222.42	0.697913	3.9466	4652.78	46.2657	3032.24	46.2657	0	0
CH2091	5	3.83	101.83	150	0.203256	0.0570336	28.6915	0.531531	0	0	616.086	1234.04	0.697913	0.982585	4665.69	29.8523	3032.24	29.8523	0	0
CH2092	2	3.2	44.94	150	0.203256	0.0570336	28.6915	0.531531	0	0	616.185	1234.14	0.697913	1.07221	4665.72	29.7702	3032.24	29.7702	0	0
CH2093	2	3.2	44.94	150	0.203256	0.0570336	28.6915	0.531531	0	0	616.261	1234.21	0.697913	1.14205	4665.74	29.7032	3032.24	29.7032	0	0
CH2094	1	2	12	150	0.203256	0.0570336	28.689	0.534303	0	0	616.35	1234.3	0.697913	1.2225	4665.77	29.6288	3032.24	29.6288	0	0
CH2095	1	3.58	120	150	0.203256	0.0570336	28.689	0.534303	0	0	616.451	1234.4	0.697913	1.31473	4665.8	29.5414	3032.24	29.5414	0	0
CH2096	1	3.24	46	500	0.131012	0.0226634	28.73	0.571115	0	0	631.145	1249.02	0.697913	10.388	4668.28	19.3677	3032.24	19.3677	0	0
CH2097	1	3.98	70	500	0.131012	0.0226634	28.73	0.571115	0	0	631.266	1249.15	0.697913	10.5137	4668.22	19.3705	3032.24	19.3705	0	0
CH2098	2	3.29	41.8	500	0.131012	0.0226634	28.73	0.571115	0	0	631.394	1249.28	0.697913	10.6353	4668.18	19.353	3032.24	19.353	0	0
CH2099	4	3.66	77.34	500	0.131012	0.0226634	28.73	0.571115	0	0	631.517	1249.41	0.697913	10.759	4668.12	19.3506	3032.24	19.3506	0	0
CH2100	4	3.8	120.07	500	0.131012	0.0226634	28.73	0.571115	0	0	631.628	1249.52	0.697913	10.8664	4668.08	19.3399	3032.24	19.3399	0	0
CH2101	1	4.48	210	500	0.131012	0.0226634	28.73	0.571115	0	0	631.727	1249.62	0.697913	10.9621	4668.04	19.3304	3032.24	19.3304	0	0
CH2102	3	3.5	151.67	500	0.131012	0.0226634	28.73	0.571115	0	0	631.842	1249.74	0.697913	11.073	4668	19.3196	3032.24	19.3196	0	0
CH2103	3	3.45	80.34	500	0.131012	0.0226634	28.73	0.571115	0	0	631.937	1249.84	0.697913	11.1647	4667.97	19.3107	3032.24	19.3107	0	0
CH2104	4	3.76	103.81	500	0.131012	0.0226634	28.7385	0.575062	0	0	632.066	1249.97	0.697913	11.289	4667.92	19.3	3032.24	19.3	0	0
CH2106	8	3.76	186.55	220	0.1278	0.0320488	28.387	0.616682	0	0	825.922	1446.44	0.697913	28.4731	4619.59	45.1158	3032.24	45.1158	0	0
CH2108	3	3.57	140.67	135	0.124932	0.0357912	28.382	0.615605	0	0	826.181	1446.68	0.697913	28.9162	4620.17	44.7805	3032.24	44.7805	0	0
CH2109	4	3.35	86.25	157	0.124932	0.0357912	28.382	0.615605	0	0	826.234	1446.73	0.697913	29.284	4620.59	44.6592	3032.24	44.6592	0	0
CH2110	6	3.71	144.5	143	0.124932	0.0357912	28.382	0.615605	0	0	826.566	1447.05	0.697913	29.3	4620.74	44.3492	3032.24	44.3492	0	0
CH2111	3	3.81	193	91	0.124932	0.0357912	28.382	0.615605	0	0	826.512	1447	0.697913	29.1645	4620.57	44.4245	3032.24	44.4245	0	0
CH2112	1	4.48	300	78	0.124932	0.0357912	28.382	0.615605	0	0	826.427	1446.93	0.697913	28.9093	4620.26	44.5537	3032.24	44.5537	0	0
CH2113	3	4.13	243	76	0.1278	0.0320488	28.387	0.616682	0	0	826.388	1446.9	0.697913	28.4662	4619.76	44.6819	3032.24	44.6819	0	0
CH2114	3	4.03	230	128	0.1278	0.0320488	28.387	0.616682	0	0	826.153	1446.66	0.697913	28.6073	4619.83	44.8704	3032.24	44.8704	0	0
CH2115	3	4.04	228.75	130	0.1278	0.0320488	28.387	0.616682	0	0	826.097	1446.61	0.697913	28.4437	4619.63	44.9585	3032.24	44.9585	0	0
CH2116	5	4.02	183.29	141	0.1278	0.0320488	28.387	0.616682	0	0	826.275	1446.8	0.697913	27.8316	4619.03	44.9285	3032.24	44.9285	0	0
CH2117	3	4.25	192.88	78	0.1278	0.0320488	28.387	0.616682	0	0	826.493	1447.02	0.697913	27.9109	4619.2	44.7053	3032.24	44.7053	0	0
CH2118	5	3.97	217.5	68	0.1278	0.0320488	28.387	0.616682	0	0	826.725	1447.24	0.697913	28.3667	4619.78	44.3884	3032.24	44.3884	0	0
CH2119	5	4.16	232.64	70	0.124932	0.0357912	28.382	0.615605	0	0	826.783	1447.28	0.697913	28.7274	4620.2	44.2596	3032.24	44.2596	0	0
CH2120	4	3.81	197.4	83	0.124932	0.0357912	28.382	0.615605	0	0	826.741	1447.23	0.697913	29.0793	4620.56	44.2285	3032.24	44.2285	0	0
CH2121	5	4	221	97	0.124932	0.0357912	28.382	0.615605	0	0	827.219	1447.72	0.697913	28.5123	4620.13	43.8991	3032.24	43.8991	0	0
CH2122	3	4.14	200.49	121	0.124932	0.0357912	28.382	0.615605	0	0	827.161	1447.66	0.697913	28.7654	4620.38	43.9015	3032.24	43.9015	0	0
CH2123	2	3.05	84	111	0.124932	0.0357912	28.382	0.615605	0	0	827.064	1447.56	0.697913	29.0033	4620.6	43.9446	3032.24	43.9446	0	0
CH2124	4	3.21	42.13	98	0.124932	0.0357912	28.382	0.615605	0	0	826.063	1446.55	0.697913	29.5051	4620.77	44.7764	3032.24	44.7764	0	0
CH2125	4	3.9	194.34	100	0.124932	0.0357912	28.376	0.615723	0	0	825.881	1446.37	0.697913	29.5878	4620.79	44.9293	3032.24	44.9293	0	0
CH2126	3	2.94	81.8	86	0.124932	0.0357912	28.376	0.615723	0	0	825.757	1446.25	0.697913	29.4534	4620.59	45.0697	3032.24	45.0697	0	0
CH2127	4	3.31	116.8	121	0.124932	0.0357912	28.376	0.615723	0	0	825.684	1446.18	0.697913	29.3001	4620.4	45.1676	3032.24	45.1676	0	0
CH2128	6	3.57	130.95	91	0.124932	0.0357912	28.376	0.615723	0	0	825.663	1446.16	0.697913	29.1313	4620.21	45.2199	3032.24	45.2199	0	0
CH2129	2	3.86	173	100	0.1278	0.0320488	28.376	0.615723	0	0	825.647	1446.15	0.697913	28.9933	4620.05	45.2633	3032.24	45.2633	0	0
CH2130	4	3.44	122.76	89	0.1278	0.0320488	28.3815	0.616779	0	0	825.737	1446.25	0.697913	28.8076	4619.88	45.2174	3032.24	45.2174	0	0
CH2131	5	3.6	171.59	85	0.1278	0.0320488	28.387	0.616682	0	0	825.862	1446.39	0.697913	28.0479	4619.1	45.2665	3032.24	45.2665	0	0
CH2132	3	4.03	225	90	0.1278	0.0320488	28.387	0.616682	0	0	826.004	1446.53	0.697913	27.9269	4619.02	45.1608	3032.24	45.1608	0	0
CH2133	1	3.98	70	106	0.1278	0.0320488	28.3835	0.616569	0	0	827.105	1447.64	0.697913	27.3762	4618.85	44.2569	3032.24	44.2569	0	0
CH2134	4	3.76	200.64	103	0.1278	0.0320488	28.3835	0.616569	0	0	827.345	1447.88	0.697913	27.2503	4618.81	44.0625	3032.24	44.0625	0	0
CH2135	7	3.83	232.75	110	0.1278	0.0320488	28.3835	0.616569	0	0	827.375	1447.91	0.697913	27.3888	4618.97	44.0023	3032.24	44.0023	0	0
CH5001	1	3.4	50	775	0.0974905	0.0210734	28.704	1.01365	0	0	823.729	1444.19	0.697913	31.0396	4621.5	46.6736	3032.24	46.6736	0	0
CH5003	2	3.5	136	850	0.0974905	0.0210734	28.704	1.01365	0	0	823.652	1444.1	0.697913	31.6268	4622.12	46.6532	3032.24	46.6532	0	0
CH5004	1	3.59	180	850	0.0974905	0.0210734	28.684	1.01545	0	0	823.641	1444.08	0.697913	32.0982	4622.64	46.5958	3032.24	46.5958	0	0
CH5005	3	3.5	108.5	875	0.0974905	0.0210734	28.684	1.01545	0	0	823.611	1444.03	0.697913	32.6103	4623.19	46.5578	3032.24	46.5578	0	0
CH5006	2	3.77	204	425	0.100109	0.0293833	28.71	1.00661	0	0	827.166	1447.66	0.697913	28.9427	4620.57	43.8623	3032.24	43.8623	0	0
CH5007	2	4.04	240	425	0.100109	0.0293833	28.71	1.00661	0	0	827.105	1447.59	0.697913	29.1185	4620.74	43.8848	3032.24	43.8848	0	0
CH5008	2	3.81	210	450	0.100109	0.0293833	28.71	1.00661	0	0	827.024	1447.51	0.697913	29.3467	4620.95	43.9168	3032.24	43.9168	0	0
CH5009	1	4.48	300	475	0.100109	0.0293833	28.71	1.00661	0	0	826.957	1447.44	0.697913	29.5486	4621.15	43.9419	3032.24	43.9419	0	0
CH5010	0	0	0	525	0.100109	0.0293833	28.713	1.00872	0	0	826.891	1447.36	0.697913	29.7511	4621.34	43.9665	3032.24	43.9665	0	0
CH5011	0	0	0	650	0.100109	0.0293833	28.713	1.00872	0	0	826.53	1446.98	0.697913	30.7731	4622.31	44.1333	3032.24	44.1333	0	0
CH5012	0	0	0	700	0.100109	0.0293833	28.703	1.01068	0	0	826.478	1446.92	0.697913	31.0086	4622.55	44.1467	3032.24	44.1467	0	0
CH5013	2	3.97143	192.857	725	0.100109	0.0293833	28.703	1.01068	0	0	826.428	1446.87	0.697913	31.1948	4622.73	44.1663	3032.24	44.1663	0	0
CH5014	0	0	0	750	0.100109	0.0293833	28.703	1.01068	0	0	826.355	1446.79	0.697913	31.4137	4622.94	44.2028	3032.24	44.2028	0	0
CH5015	0	0	0	750	0.100109	0.0293833	28.703	1.01068	0	0	826.284	1446.71	0.697913	31.6385	4623.15	44.239	3032.24	44.239	0	0
CH5016	4	3.54492	88.0769	400	0.0982085	0.0297989	28.686	1.0026	0	0	827.627	1448.16	0.697913	27.4812	4619.16	43.7448	3032.24	43.7448	0	0
CH5017	3	3.8825	209.444	400	0.0982085	0.0297989	28.686	1.0026	0	0	827.486	1448.01	0.697913	27.7583	4619.41	43.8133	3032.24	43.8133	0	0
CH5018	2	3.8125	210	375	0.0982085	0.0297989	28.686	1.0026	0	0	827.344	1447.86	0.697913	27.9862	4619.6	43.8947	3032.24	43.8947	0	0
CH5019	5	3.46515	73.2201	375	0.0982085	0.0297989	28.686	1.0026	0	0	827.26	1447.77	0.697913	28.1588	4619.76	43.9351	3032.24	43.9351	0	0
CH5020	3	3.72846	195	400	0.100109	0.0293833	28.71	1.00661	0	0	827.061	1447.57	0.697913	28.4614	4620.01	44.0558	3032.24	44.0558	0	0
CH5021	1	3.59	180	525	0.100109	0.0293833	28.708	1.01118	0	0	825.765	1446.23	0.697913	30.4093	4621.64	44.8925	3032.24	44.8925	0	0
CH5022	0	0	0	550	0.100109	0.0293833	28.708	1.01118	0	0	825.595	1446.05	0.697913	30.7152	4621.9	45.0002	3032.24	45.0002	0	0
CH5023	0	0	0	625	0.100109	0.0293833	28.708	1.01118	0	0	825.467	1445.92	0.697913	30.9462	4622.11	45.0821	3032.24	45.0821	0	0
CH5024	1	3.4	50	700	0.100109	0.0293833	28.708	1.01118	0	0	825.329	1445.77	0.697913	31.2777	4622.41	45.1599	3032.24	45.1599	0	0
CH5025	2	3.52667	136.667	700	0.100109	0.0293833	28.695	1.01304	0	0	825.258	1445.7	0.697913	31.4515	4622.57	45.2006	3032.24	45.2006	0	0
CH5026	0	0	0	675	0.100791	0.0500659	28.673	0.998076	0	0	829.907	1450.48	0.697913	24.9944	4617.28	42.2652	3032.24	42.2652	0	0
CH5027	0	0	0	650	0.100791	0.0500659	28.675	0.999023	0	0	829.906	1450.48	0.697913	25.1944	4617.49	42.2098	3032.24	42.2098	0	0
CH5028	1	3.59	180	650	0.100791	0.0500659	28.675	0.999023	0	0	829.896	1450.46	0.697913	25.448	4617.76	42.1486	3032.24	42.1486	0	0
CH5029	0	0	0	650	0.100791	0.0500659	28.675	0.999023	0	0	829.886	1450.44	0.697913	25.8121	4618.14	42.0604	3032.24	42.0604	0	0
CH5030	1	4.39	500	650	0.100791	0.0500659	28.675	0.999023	0	0	829.876	1450.43	0.697913	25.9648	4618.3	42.03	3032.24	42.03	0	0
CH5031	2	3.56	128.667	650	0.100791	0.0500659	28.69	0.999706	0	0	829.532	1450.08	0.697913	25.9996	4618.23	42.3391	3032.24	42.3391	0	0
CH5032	2	3.554	118.4	650	0.100791	0.0500659	28.69	0.999706	0	0	829.357	1449.91	0.697913	26.1706	4618.35	42.4565	3032.24	42.4565	0	0
CH5033	1	3.59	180	600	0.100791	0.0500659	28.69	0.999706	0	0	829.048	1449.59	0.697913	26.4413	4618.54	42.674	3032.24	42.674	0	0
CH5034	0	0	0	600	0.100791	0.0500659	28.69	0.999706	0	0	829.049	1449.59	0.697913	26.4493	4618.55	42.6711	3032.24	42.6711	0	0
CH5035	1	3.5	26	625	0.100791	0.0500659	28.693	1.00113	0	0	828.983	1449.53	0.697913	26.5157	4618.6	42.7156	3032.24	42.7156	0	0
CH5036	0	0	0	1717	0.147669	0.0439042	28.929	0.963315	0	0	627.159	1246.02	0.697913	17.9287	4651.3	36.0746	3032.24	36.0746	0	0
CH5037	8	3.38979	51.7012	1689	0.140938	0.0507237	28.945	0.966411	0	0	626.927	1245.77	0.697913	17.5976	4651.56	35.9071	3032.24	35.9071	0	0
CH5038	0	0	0	1679	0.140938	0.0507237	28.945	0.966411	0	0	626.82	1245.65	0.697913	17.3026	4651.85	35.6655	3032.24	35.6655	0	0
CH5039	7	3.38565	47.5924	1679	0.140938	0.0507237	28.945	0.966411	0	0	626.745	1245.56	0.697913	17.0825	4652.08	35.4807	3032.24	35.4807	0	0
CH5040	6	3.36101	50.587	1679	0.140938	0.0507237	28.945	0.966411	0	0	626.66	1245.47	0.697913	16.8549	4652.31	35.2968	3032.24	35.2968	0	0
CH5041	7	3.37405	49.4177	1620	0.140938	0.0507237	28.959	0.969082	0	0	625.726	1244.43	0.697913	14.976	4654.04	34.033	3032.24	34.033	0	0
CH5042	7	3.38217	50.7559	1620	0.140938	0.0507237	28.962	0.972423	0	0	625.623	1244.32	0.697913	14.7444	4654.26	33.8677	3032.24	33.8677	0	0
CH5043	7	3.38656	54.2443	1620	0.140938	0.0507237	28.961	0.971152	0	0	625.524	1244.2	0.697913	14.5104	4654.49	33.6963	3032.24	33.6963	0	0
CH5044	7	3.39948	51.1739	1544	0.140938	0.0507237	28.961	0.971152	0	0	625.428	1244.09	0.697913	14.274	4654.73	33.5203	3032.24	33.5203	0	0
CH5045	6	3.3774	48.6753	1544	0.140938	0.0507237	28.961	0.971152	0	0	625.345	1244	0.697913	14.0644	4654.94	33.3613	3032.24	33.3613	0	0
CH5046	6	3.47867	58.0222	1709	0.146937	0.0442825	28.929	0.963315	0	0	627.529	1246.44	0.697913	18.8121	4650.45	36.7614	3032.24	36.7614	0	0
CH5047	5	3.36458	48.7229	1709	0.146937	0.0442825	28.929	0.963315	0	0	627.375	1246.28	0.697913	18.6119	4650.59	36.6695	3032.24	36.6695	0	0
CH5048	4	3.55143	48.9286	1709	0.147669	0.0439042	28.929	0.963315	0	0	627.201	1246.09	0.697913	18.3765	4650.77	36.5565	3032.24	36.5565	0	0
CH5049	5	3.5125	66.2812	1717	0.147669	0.0439042	28.929	0.963315	0	0	627.124	1246.01	0.697913	18.2416	4650.89	36.4713	3032.24	36.4713	0	0
CH5050	5	3.36369	55.3923	1717	0.147669	0.0439042	28.929	0.963315	0	0	627.035	1245.92	0.697913	18.178	4650.91	36.4793	3032.24	36.4793	0	0
CH5051	5	3.52792	41.2708	1632	0.140938	0.0507237	28.946	0.965763	0	0	625.694	1244.49	0.697913	16.3144	4652.32	35.6005	3032.24	35.6005	0	0
CH5052	8	3.50742	66.4845	1632	0.140938	0.0507237	28.946	0.965763	0	0	625.546	1244.34	0.697913	16.1347	4652.45	35.5377	3032.24	35.5377	0	0
CH5053	5	3.42678	42.1751	1632	0.140938	0.0507237	28.946	0.965763	0	0	625.284	1244.07	0.697913	15.8551	4652.62	35.4716	3032.24	35.4716	0	0
CH5054	5	3.55571	42.7321	1632	0.140938	0.0507237	28.969	0.965185	0	0	625.158	1243.94	0.697913	15.7356	4652.69	35.4566	3032.24	35.4566	0	0
CH5055	6	3.39403	45.0448	1581	0.140938	0.0507237	28.969	0.965185	0	0	624.965	1243.74	0.697913	15.5568	4652.78	35.44	3032.24	35.44	0	0
CH5056	7	3.38767	51.1083	1679	0.140938	0.0507237	28.945	0.966411	0	0	626.94	1245.78	0.697913	17.439	4651.77	35.7106	3032.24	35.7106	0	0
CH5057	9	3.50053	50.4071	1679	0.140938	0.0507237	28.945	0.966411	0	0	626.883	1245.71	0.697913	17.3257	4651.87	35.6318	3032.24	35.6318	0	0
CH5058	8	3.42701	54.0515	1679	0.140938	0.0507237	28.945	0.966411	0	0	626.793	1245.61	0.697913	17.1428	4652.04	35.5051	3032.24	35.5051	0	0
CH5059	7	3.39124	50.7674	1679	0.140938	0.0507237	28.945	0.966411	0	0	626.709	1245.52	0.697913	16.9649	4652.2	35.3786	3032.24	35.3786	0	0
CH5060	8	3.38505	48	1679	0.140938	0.0507237	28.945	0.966411	0	0	626.636	1245.44	0.697913	16.7911	4652.37	35.2457	3032.24	35.2457	0	0
CH5061	7	3.40632	51.6579	1620	0.140938	0.0507237	28.959	0.969082	0	0	625.551	1244.25	0.697913	14.8645	4654.05	34.0829	3032.24	34.0829	0	0
CH5062	5	3.35279	55.6929	1620	0.140938	0.0507237	28.961	0.971152	0	0	625.456	1244.15	0.697913	14.6888	4654.21	33.9754	3032.24	33.9754	0	0
CH5063	6	3.39658	43.1301	1565	0.140938	0.0507237	28.961	0.971152	0	0	625.368	1244.05	0.697913	14.5211	4654.36	33.8721	3032.24	33.8721	0	0
CH5064	6	3.45727	40.8636	1565	0.140938	0.0507237	28.961	0.971152	0	0	625.271	1243.95	0.697913	14.3364	4654.53	33.7574	3032.24	33.7574	0	0
CH5065	4	3.491	42.525	1565	0.140938	0.0507237	28.961	0.971152	0	0	625.167	1243.83	0.697913	14.1477	4654.69	33.6465	3032.24	33.6465	0	0
CH5066	4	3.53167	38.5833	1623	0.139698	0.0371186	28.944	0.960415	0	0	625.347	1244.31	0.697913	17.5863	4649.34	38.4589	3032.24	38.4589	0	0
CH5067	5	3.40325	46.6375	1623	0.139698	0.0371186	28.944	0.960415	0	0	625.22	1244.17	0.697913	17.3971	4649.54	38.3139	3032.24	38.3139	0	0
CH5068	5	3.37357	46.75	1623	0.139698	0.0371186	28.944	0.960415	0	0	625.105	1244.04	0.697913	17.2265	4649.72	38.1823	3032.24	38.1823	0	0
CH5069	4	3.595	47.5	1623	0.139698	0.0371186	28.944	0.960415	0	0	624.985	1243.91	0.697913	17.0623	4649.88	38.073	3032.24	38.073	0	0
CH5070	6	3.48522	50.4348	1623	0.139698	0.0371186	28.944	0.960415	0	0	624.896	1243.82	0.697913	16.9297	4650.03	37.9683	3032.24	37.9683	0	0
CH5071	5	3.40577	46.5495	1532	0.140938	0.0507237	28.968	0.962553	0	0	623.785	1242.62	0.697913	15.4389	4651.55	36.9777	3032.24	36.9777	0	0
CH5072	7	3.53172	54.4138	1532	0.140938	0.0507237	28.98	0.962441	0	0	623.678	1242.5	0.697913	15.2749	4651.76	36.8238	3032.24	36.8238	0	0
CH5073	5	3.54087	34.1522	1432	0.141657	0.0962546	28.954	0.977477	0	0	624.745	1243.15	0.697913	10.7849	4659.13	29.9314	3032.24	29.9314	0	0
CH5074	4	3.51684	31.2105	1526	0.140938	0.0507237	28.975	0.964608	0	0	623.505	1242.31	0.697913	15.02	4652.09	36.5927	3032.24	36.5927	0	0
CH5075	5	3.3495	47.4585	1526	0.140938	0.0507237	28.975	0.964608	0	0	623.38	1242.17	0.697913	14.8546	4652.28	36.4734	3032.24	36.4734	0	0
CH5076	0	0	0	616	0.156002	0.0494006	28.928	0.942603	0	0	609.66	1230.19	0.697913	16.2383	4611.02	58.3051	3032.24	58.3051	0	0
CH5077	0	0	0	616	0.156002	0.0494006	28.928	0.942603	0	0	609.451	1229.98	0.697913	15.9644	4611.23	58.3513	3032.24	58.3513	0	0
CH5078	0	0	0	616	0.156002	0.0494006	28.928	0.942603	0	0	609.236	1229.76	0.697913	15.6826	4611.44	58.4005	3032.24	58.4005	0	0
CH5079	0	0	0	679	0.156002	0.0494006	28.927	0.943812	0	0	609.063	1229.58	0.697913	15.4391	4611.64	58.4586	3032.24	58.4586	0	0
CH5080	7	3.39959	58.3699	674	0.156002	0.0494006	28.927	0.943812	0	0	608.872	1229.38	0.697913	15.184	4611.83	58.5089	3032.24	58.5089	0	0
CH5081	5	3.37627	55.4706	753	0.156002	0.0494006	28.94	0.943135	0	0	607.433	1227.89	0.697913	13.2004	4613.39	58.9876	3032.24	58.9876	0	0
CH5082	5	3.3895	59.0853	753	0.156002	0.0494006	28.93	0.941322	0	0	607.226	1227.68	0.697913	12.9304	4613.59	59.0456	3032.24	59.0456	0	0
CH5083	5	3.34211	50.1404	804	0.156002	0.0494006	28.93	0.941322	0	0	607.045	1227.49	0.697913	12.6965	4613.77	59.0939	3032.24	59.0939	0	0
CH5084	5	3.34828	50.3793	804	0.156002	0.0494006	28.93	0.941322	0	0	606.868	1227.31	0.697913	12.4894	4613.91	59.1208	3032.24	59.1208	0	0
CH5085	5	3.38993	49.9597	804	0.156002	0.0494006	28.93	0.941322	0	0	606.673	1227.11	0.697913	12.2636	4614.07	59.1475	3032.24	59.1475	0	0
CH5086	5	3.39021	52.5532	788	0.156002	0.0494006	28.921	0.940165	0	0	606.51	1227	0.697913	13.6025	4612.23	57.561	3032.24	57.561	0	0
CH5087	5	3.41966	56.7966	788	0.156002	0.0494006	28.921	0.940165	0	0	606.333	1226.82	0.697913	13.3809	4612.39	57.6013	3032.24	57.6013	0	0
CH5088	5	3.4335	67.775	788	0.156002	0.0494006	28.921	0.940165	0	0	606.135	1226.62	0.697913	13.1345	4612.57	57.646	3032.24	57.646	0	0
CH5089	6	3.3625	48.4688	822	0.14079	0.0461105	28.934	0.937875	0	0	605.898	1226.38	0.697913	12.8649	4612.76	57.6747	3032.24	57.6747	0	0
CH5090	6	3.58519	61.7407	845	0.14079	0.0461105	28.934	0.937875	0	0	605.73	1226.2	0.697913	12.6399	4612.93	57.7307	3032.24	57.7307	0	0
CH5091	4	3.49846	74	780	0.14079	0.0461105	28.957	0.937111	0	0	604.242	1224.67	0.697913	10.7335	4614.36	58.1728	3032.24	58.1728	0	0
CH5092	6	3.46821	65.2679	693	0.14079	0.0461105	28.957	0.937111	0	0	604.064	1224.48	0.697913	10.4848	4614.56	58.2513	3032.24	58.2513	0	0
CH5093	5	3.44215	60.2462	693	0.14079	0.0461105	28.966	0.938356	0	0	603.88	1224.29	0.697913	10.2458	4614.74	58.3139	3032.24	58.3139	0	0
CH5094	6	3.40442	52.2468	693	0.14079	0.0461105	28.966	0.938356	0	0	603.666	1224.07	0.697913	10.0107	4614.9	58.3441	3032.24	58.3441	0	0
CH5095	3	3.35875	49.625	654	0.14079	0.0461105	28.966	0.938356	0	0	603.456	1223.86	0.697913	9.75171	4615.09	58.4041	3032.24	58.4041	0	0
CH5096	5	3.47185	77.7037	616	0.156002	0.0494006	28.932	0.943561	0	0	610.084	1230.6	0.697913	16.139	4611.46	58.8833	3032.24	58.8833	0	0
CH5097	4	3.3474	52.8976	604	0.156002	0.0494006	28.927	0.943812	0	0	609.894	1230.41	0.697913	15.8792	4611.66	58.9373	3032.24	58.9373	0	0
CH5098	5	3.33867	50.7386	604	0.156002	0.0494006	28.927	0.943812	0	0	609.705	1230.21	0.697913	15.618	4611.87	58.9942	3032.24	58.9942	0	0
CH5099	6	3.37235	50.3687	604	0.156002	0.0494006	28.927	0.943812	0	0	609.524	1230.03	0.697913	15.3753	4612.06	59.042	3032.24	59.042	0	0
CH5100	5	3.33416	51.2603	604	0.156002	0.0494006	28.927	0.943812	0	0	609.322	1229.82	0.697913	15.1105	4612.26	59.0896	3032.24	59.0896	0	0
CH5101	5	3.34112	49.5828	764	0.156002	0.0494006	28.94	0.943135	0	0	607.941	1228.39	0.697913	13.1778	4613.79	59.5783	3032.24	59.5783	0	0
CH5102	3	3.45865	37	764	0.156002	0.0494006	28.94	0.943135	0	0	607.742	1228.18	0.697913	12.9207	4613.98	59.6301	3032.24	59.6301	0	0
CH5103	7	3.34287	51.6067	764	0.156002	0.0494006	28.93	0.941322	0	0	607.515	1227.95	0.697913	12.6442	4614.18	59.6713	3032.24	59.6713	0	0
CH5104	7	3.6964	125.81	764	0.156002	0.0494006	28.938	0.942099	0	0	607.327	1227.75	0.697913	12.4142	4614.34	59.7082	3032.24	59.7082	0	0
CH5105	2	3.32863	50.3911	804	0.156002	0.0494006	28.938	0.942099	0	0	607.105	1227.53	0.697913	12.1379	4614.54	59.7577	3032.24	59.7577	0	0
CH5106	4	3.32273	48.2831	728	0.156002	0.0494006	28.929	0.940816	0	0	607.826	1228.34	0.697913	14.859	4611.52	57.6882	3032.24	57.6882	0	0
CH5107	2	3.34364	54.5455	728	0.156002	0.0494006	28.929	0.940816	0	0	607.618	1228.13	0.697913	14.6008	4611.7	57.7273	3032.24	57.7273	0	0
CH5108	2	3.32986	50.731	736	0.156002	0.0494006	28.937	0.94225	0	0	607.408	1227.91	0.697913	14.341	4611.89	57.7664	3032.24	57.7664	0	0
CH5109	4	3.39282	60.0928	736	0.156002	0.0494006	28.921	0.940165	0	0	607.21	1227.71	0.697913	14.0937	4612.07	57.8066	3032.24	57.8066	0	0
CH5110	4	3.63137	100.164	736	0.156002	0.0494006	28.921	0.940165	0	0	607.025	1227.52	0.697913	13.8598	4612.25	57.8484	3032.24	57.8484	0	0
CH5111	4	3.36789	58.2113	845	0.14079	0.0461105	28.942	0.939202	0	0	605.601	1226.06	0.697913	12.1547	4613.46	58.0984	3032.24	58.0984	0	0
CH5112	5	3.37832	49.9736	845	0.14079	0.0461105	28.942	0.939202	0	0	605.407	1225.86	0.697913	11.9022	4613.65	58.1577	3032.24	58.1577	0	0
CH5113	5	3.35	50.0526	845	0.14079	0.0461105	28.942	0.939202	0	0	605.22	1225.66	0.697913	11.6688	4613.82	58.2051	3032.24	58.2051	0	0
CH5114	5	3.4	56.4167	780	0.14079	0.0461105	28.942	0.939202	0	0	605.036	1225.47	0.697913	11.4369	4613.99	58.2559	3032.24	58.2559	0	0
CH5115	3	3.48136	28.9404	780	0.14079	0.0461105	28.942	0.939202	0	0	604.838	1225.27	0.697913	11.1783	4614.19	58.3199	3032.24	58.3199	0	0
CH5116	3	3.386	57.6	441	0.194914	0.0817779	28.644	0.999889	0	0	771.53	1387.24	0.697913	13.6396	4716.66	32.3386	3032.24	32.3386	0	0
CH5117	3	3.58286	74.8571	441	0.194914	0.0817779	28.643	0.995086	0	0	771.399	1387.1	0.697913	13.8331	4716.87	32.1118	3032.24	32.1118	0	0
CH5118	5	3.35625	59	558	0.170456	0.0803328	28.643	0.995086	0	0	771.263	1386.94	0.697913	14.0369	4717.09	31.8754	3032.24	31.8754	0	0
CH5119	3	3.2641	41.3333	558	0.170456	0.0803328	28.639	0.995465	0	0	771.164	1386.83	0.697913	14.2101	4717.31	31.6477	3032.24	31.6477	0	0
CH5120	5	3.40353	52.4118	558	0.170456	0.0803328	28.639	0.995465	0	0	771.051	1386.7	0.697913	14.3943	4717.53	31.4248	3032.24	31.4248	0	0
CH5121	5	3.39897	57.0172	733	0.167098	0.0894505	28.644	0.991518	0	0	770.239	1385.74	0.697913	13.0857	4719.37	29.5233	3032.24	29.5233	0	0
CH5122	2	3.37778	64	733	0.167098	0.0894505	28.644	0.991518	0	0	770.093	1385.58	0.697913	12.8794	4719.57	29.3122	3032.24	29.3122	0	0
CH5123	1	3.5	40	733	0.167098	0.0894505	28.644	0.991518	0	0	769.948	1385.42	0.697913	12.6801	4719.76	29.112	3032.24	29.112	0	0
CH5124	4	3.46059	35	742	0.167098	0.0894505	28.648	0.992325	0	0	769.802	1385.26	0.697913	12.4767	4719.96	28.901	3032.24	28.901	0	0
CH5125	1	3.32	48	806	0.167098	0.0894505	28.648	0.992325	0	0	769.674	1385.11	0.697913	12.2858	4720.18	28.6815	3032.24	28.6815	0	0
CH5126	0	0	0	213	0.191559	0.0936013	28.645	1.00962	0	0	772.325	1388.47	0.697913	11.9175	4710.6	38.4937	3032.24	38.4937	0	0
CH5127	0	0	0	337	0.191559	0.0936013	28.645	1.00962	0	0	772.117	1388.24	0.697913	12.0835	4710.88	38.1885	3032.24	38.1885	0	0
CH5128	0	0	0	337	0.191559	0.0936013	28.638	1.00865	0	0	771.938	1388.04	0.697913	12.2335	4711.13	37.9239	3032.24	37.9239	0	0
CH5129	0	0	0	337	0.191559	0.0936013	28.638	1.00865	0	0	771.813	1387.9	0.697913	12.3413	4711.36	37.6817	3032.24	37.6817	0	0
CH5130	0	0	0	301	0.191559	0.0936013	28.638	1.00218	0	0	771.612	1387.68	0.697913	12.5212	4711.62	37.4043	3032.24	37.4043	0	0
CH5131	2	3.3387	46.413	334	0.191559	0.0936013	28.638	1.00218	0	0	771.22	1387.24	0.697913	12.8973	4712.25	36.729	3032.24	36.729	0	0
CH5132	0	0	0	297	0.194914	0.0817779	28.635	1.00133	0	0	771.046	1387.04	0.697913	13.0739	4712.52	36.4513	3032.24	36.4513	0	0
CH5133	1	3.5	40	297	0.194914	0.0817779	28.635	1.00133	0	0	770.891	1386.87	0.697913	13.2332	4712.74	36.2213	3032.24	36.2213	0	0
CH5134	1	4.43	200	297	0.194914	0.0817779	28.635	1.00133	0	0	770.739	1386.7	0.697913	13.3974	4712.99	35.9574	3032.24	35.9574	0	0
CH5135	3	3.49333	67.1111	367	0.194914	0.0817779	28.638	0.995491	0	0	770.601	1386.55	0.697913	13.5513	4713.22	35.7162	3032.24	35.7162	0	0
CH5136	5	3.37867	51.1	191	0.191559	0.0936013	28.64	1.01022	0	0	772.486	1388.7	0.697913	11.8866	4709.62	39.4876	3032.24	39.4876	0	0
CH5137	7	3.51842	58.1053	191	0.191559	0.0936013	28.645	1.00962	0	0	772.35	1388.55	0.697913	11.9811	4709.78	39.3198	3032.24	39.3198	0	0
CH5138	4	3.62167	96	191	0.191559	0.0936013	28.645	1.00962	0	0	772.225	1388.41	0.697913	12.0703	4709.92	39.1598	3032.24	39.1598	0	0
CH5139	2	3.5	39.8272	191	0.191559	0.0936013	28.645	1.00962	0	0	772.111	1388.29	0.697913	12.1544	4710.05	39.0212	3032.24	39.0212	0	0
CH5140	2	3.36154	46.1538	250	0.191559	0.0936013	28.645	1.00962	0	0	771.976	1388.14	0.697913	12.2548	4710.21	38.8454	3032.24	38.8454	0	0
CH5141	3	3.5975	66.25	697	0.0971775	0.0498889	28.651	0.998494	0	0	823.793	1444.45	0.697913	23.9125	4613.31	48.5397	3032.24	48.5397	0	0
CH5142	1	3.5	26	697	0.0971775	0.0498889	28.653	1.00012	0	0	823.61	1444.27	0.697913	24.112	4613.44	48.6509	3032.24	48.6509	0	0
CH5143	5	3.56471	50.3529	697	0.0971775	0.0498889	28.653	1.00012	0	0	823.464	1444.12	0.697913	24.2721	4613.54	48.739	3032.24	48.739	0	0
CH5144	3	3.59778	49.1111	697	0.0971775	0.0498889	28.653	1.00012	0	0	823.318	1443.97	0.697913	24.4628	4613.69	48.8164	3032.24	48.8164	0	0
CH5145	2	3.65333	63.3333	782	0.096546	0.0270126	28.653	1.00012	0	0	823.099	1443.74	0.697913	24.7309	4613.88	48.9405	3032.24	48.9405	0	0
CH5146	5	3.81875	197.625	606	0.0971775	0.0498889	28.657	0.996916	0	0	824.1	1444.79	0.697913	22.5829	4611.87	48.7653	3032.24	48.7653	0	0
CH5147	5	3.77615	180.923	759	0.0971775	0.0498889	28.657	0.996916	0	0	823.91	1444.6	0.697913	22.8232	4612.04	48.8613	3032.24	48.8613	0	0
CH5148	2	3.86	155.6	759	0.0971775	0.0498889	28.657	0.996916	0	0	823.757	1444.44	0.697913	23.0028	4612.17	48.9442	3032.24	48.9442	0	0
CH5149	2	3.428	34.8	759	0.0971775	0.0498889	28.658	0.998391	0	0	823.607	1444.29	0.697913	23.1844	4612.29	49.0245	3032.24	49.0245	0	0
CH5150	2	3.48875	27.375	759	0.0971775	0.0498889	28.658	0.998391	0	0	823.41	1444.09	0.697913	23.4443	4612.49	49.1226	3032.24	49.1226	0	0
CH5151	8	3.47645	53.4801	327	0.0990985	0.0424526	28.692	0.99231	0	0	825.75	1446.48	0.697913	20.2708	4610.06	48.0885	3032.24	48.0885	0	0
CH5152	6	3.96828	143.643	327	0.0990985	0.0424526	28.692	0.99231	0	0	825.555	1446.28	0.697913	20.5046	4610.23	48.1815	3032.24	48.1815	0	0
CH5153	8	4.08	220.84	327	0.0990985	0.0424526	28.682	0.994067	0	0	825.344	1446.07	0.697913	20.7463	4610.39	48.2891	3032.24	48.2891	0	0
CH5154	5	3.85853	195.588	327	0.0990985	0.0424526	28.682	0.994067	0	0	825.169	1445.89	0.697913	20.9504	4610.53	48.3778	3032.24	48.3778	0	0
CH5155	2	3.95	188	488	0.0990985	0.0424526	28.682	0.994067	0	0	824.92	1445.64	0.697913	21.2381	4610.73	48.5056	3032.24	48.5056	0	0
CH5156	3	3.59	78.6667	544	0.0971775	0.0498889	28.667	0.995607	0	0	826.197	1446.89	0.697913	21.5501	4611.88	47.045	3032.24	47.045	0	0
CH5157	5	3.52625	93.375	515	0.0971775	0.0498889	28.667	0.995607	0	0	826.016	1446.71	0.697913	21.7544	4612.02	47.143	3032.24	47.143	0	0
CH5158	1	3.5	26	515	0.0971775	0.0498889	28.667	0.995607	0	0	825.755	1446.44	0.697913	22.0537	4612.23	47.2831	3032.24	47.2831	0	0
CH5159	6	4.084	219.4	515	0.0971775	0.0498889	28.667	0.995607	0	0	825.539	1446.22	0.697913	22.3048	4612.4	47.399	3032.24	47.399	0	0
CH5160	0	0	0	515	0.0971775	0.0498889	28.667	0.995607	0	0	825.365	1446.04	0.697913	22.5003	4612.54	47.4965	3032.24	47.4965	0	0
CH5161	2	3.335	46.1667	489	0.0971775	0.0498889	28.668	1.00134	0	0	825.026	1445.64	0.697913	25.092	4615.39	46.8864	3032.24	46.8864	0	0
CH5162	3	3.61714	61.8571	489	0.0982085	0.0297989	28.668	1.00134	0	0	824.88	1445.49	0.697913	25.3404	4615.6	46.9493	3032.24	46.9493	0	0
CH5163	3	3.34	46.4615	489	0.0982085	0.0297989	28.668	1.00134	0	0	824.77	1445.37	0.697913	25.5535	4615.79	46.9895	3032.24	46.9895	0	0
CH5164	1	3.32	48	489	0.0982085	0.0297989	28.668	1.00134	0	0	824.647	1445.25	0.697913	25.8214	4616.04	47.0267	3032.24	47.0267	0	0
CH5165	2	3.3875	39.75	489	0.0982085	0.0297989	28.668	1.00134	0	0	824.528	1445.12	0.697913	26.0487	4616.24	47.0735	3032.24	47.0735	0	0
CH5166	6	3.73462	169.615	513	0.0971775	0.0498889	28.667	0.996977	0	0	825.48	1446.14	0.697913	23.2609	4613.5	47.0815	3032.24	47.0815	0	0
CH5167	3	4.155	250	489	0.0971775	0.0498889	28.667	0.996977	0	0	825.367	1446.02	0.697913	23.5098	4613.73	47.1008	3032.24	47.1008	0	0
CH5168	2	3.41	37	538	0.0971775	0.0498889	28.667	0.996977	0	0	825.269	1445.92	0.697913	23.7265	4613.93	47.1185	3032.24	47.1185	0	0
CH5169	0	0	0	538	0.0971775	0.0498889	28.661	0.999902	0	0	825.165	1445.81	0.697913	23.9701	4614.16	47.1336	3032.24	47.1336	0	0
CH5170	2	3.72	143.333	538	0.0971775	0.0498889	28.661	0.999902	0	0	825.054	1445.69	0.697913	24.1845	4614.35	47.168	3032.24	47.168	0	0
CH5171	5	4.12071	251.622	697	0.0971775	0.0498889	28.653	1.00012	0	0	823.624	1444.29	0.697913	23.8254	4613.1	48.7471	3032.24	48.7471	0	0
CH5172	1	3.4	50	697	0.0971775	0.0498889	28.653	1.00012	0	0	823.529	1444.19	0.697913	24.104	4613.38	48.7364	3032.24	48.7364	0	0
CH5173	4	3.626	130.4	697	0.0971775	0.0498889	28.653	1.00012	0	0	823.447	1444.1	0.697913	24.3306	4613.6	48.7348	3032.24	48.7348	0	0
CH5174	3	3.93	238	623	0.0971775	0.0498889	28.653	1.00012	0	0	823.347	1443.99	0.697913	24.5876	4613.86	48.7399	3032.24	48.7399	0	0
CH5175	3	3.83	185.333	623	0.0971775	0.0498889	28.653	1.00012	0	0	823.27	1443.91	0.697913	24.8152	4614.08	48.735	3032.24	48.735	0	0
CH5176	3	3.754	153.2	803	0.0990985	0.0424526	28.664	0.996444	0	0	823.48	1444.19	0.697913	22.0998	4610.83	49.638	3032.24	49.638	0	0
CH5177	6	4.111	229.05	809	0.0971775	0.0498889	28.664	0.996444	0	0	823.427	1444.13	0.697913	22.3045	4611.06	49.6001	3032.24	49.6001	0	0
CH5178	5	4.04739	221.609	809	0.0971775	0.0498889	28.664	0.996444	0	0	823.358	1444.06	0.697913	22.5452	4611.32	49.5639	3032.24	49.5639	0	0
CH5179	6	3.95591	209.318	809	0.0971775	0.0498889	28.664	0.996444	0	0	823.285	1443.98	0.697913	22.7622	4611.55	49.5448	3032.24	49.5448	0	0
CH5180	4	3.9525	194.5	809	0.0971775	0.0498889	28.658	0.998391	0	0	823.213	1443.9	0.697913	23.0142	4611.82	49.5111	3032.24	49.5111	0	0
CH5181	4	3.50154	55.8462	3634	0.113387	0.0353804	28.768	0.858418	0	0	723.792	1344.17	0.697913	132.278	4498.51	12.3029	3032.24	12.3029	0	0
CH5182	2	3.44074	40.2222	3634	0.113387	0.0353804	28.768	0.858418	0	0	723.673	1344.05	0.697913	132.094	4498.67	12.4823	3032.24	12.4823	0	0
CH5183	3	3.45789	47	3634	0.113387	0.0353804	28.768	0.858418	0	0	723.54	1343.93	0.697913	131.882	4498.86	12.69	3032.24	12.69	0	0
CH5184	3	3.47931	45.2414	3667	0.106981	0.0346822	28.768	0.858418	0	0	723.411	1343.8	0.697913	131.665	4499.06	12.9046	3032.24	12.9046	0	0
CH5185	3	3.42131	51.6721	3667	0.106981	0.0346822	28.777	0.858672	0	0	723.285	1343.68	0.697913	131.462	4499.24	13.1034	3032.24	13.1034	0	0
CH5186	2	3.55333	30.8889	3673	0.109671	0.0361706	28.797	0.85695	0	0	721.979	1342.42	0.697913	129.509	4500.94	15.0055	3032.24	15.0055	0	0
CH5187	0	0	0	3681	0.109671	0.0361706	28.797	0.85695	0	0	721.824	1342.27	0.697913	129.267	4501.15	15.2435	3032.24	15.2435	0	0
CH5188	1	3.5	26	3681	0.109671	0.0361706	28.797	0.85695	0	0	721.678	1342.13	0.697913	129.052	4501.34	15.4532	3032.24	15.4532	0	0
CH5189	1	3.4	50	3681	0.109671	0.0361706	28.797	0.85695	0	0	721.529	1341.99	0.697913	128.825	4501.54	15.6765	3032.24	15.6765	0	0
CH5190	2	3.38	40.6667	3681	0.109671	0.0361706	28.797	0.85695	0	0	721.379	1341.84	0.697913	128.595	4501.74	15.902	3032.24	15.902	0	0
CH5191	2	3.3425	45.25	3535	0.113387	0.0353804	28.738	0.860026	0	0	724.019	1344.33	0.697913	134.259	4496.19	10.0979	3032.24	10.0979	0	0
CH5192	2	3.49	28.4	3535	0.113387	0.0353804	28.758	0.857856	0	0	723.816	1344.13	0.697913	134.094	4496.29	10.2405	3032.24	10.2405	0	0
CH5193	3	3.49909	31.3636	3535	0.113387	0.0353804	28.758	0.857856	0	0	723.617	1343.93	0.697913	133.938	4496.37	10.3762	3032.24	10.3762	0	0
CH5194	2	3.47882	28.5882	3535	0.113387	0.0353804	28.758	0.857856	0	0	723.378	1343.69	0.697913	133.749	4496.48	10.5434	3032.24	10.5434	0	0
CH5195	2	3.4013	49.6883	3535	0.113387	0.0353804	28.758	0.857856	0	0	723.114	1343.43	0.697913	133.533	4496.6	10.7385	3032.24	10.7385	0	0
CH5196	2	3.4119	47.1429	3465	0.113387	0.0353804	28.751	0.861999	0	0	726.184	1346.49	0.697913	133.597	4495.97	9.45586	3032.24	9.45586	0	0
CH5197	1	3.4	50	3465	0.113387	0.0353804	28.751	0.861999	0	0	726.479	1346.79	0.697913	133.464	4495.89	9.33827	3032.24	9.33827	0	0
CH5198	2	3.45517	36.7586	3465	0.113387	0.0353804	28.751	0.861999	0	0	726.756	1347.06	0.697913	133.342	4495.8	9.22847	3032.24	9.22847	0	0
CH5199	3	3.44571	43.0714	3465	0.113387	0.0353804	28.772	0.86378	0	0	727.061	1347.36	0.697913	133.215	4495.7	9.10633	3032.24	9.10633	0	0
CH5200	2	3.40667	72	3471	0.113387	0.0353804	28.772	0.86378	0	0	727.349	1347.65	0.697913	133.092	4495.6	9.00162	3032.24	9.00162	0	0
CH5201	2	3.596	43.2	2111	0.104826	0.0370401	28.805	0.842175	0	0	734.894	1354.96	0.697913	134.44	4487.35	5.41069	3032.24	5.41069	0	0
CH5202	1	3.5	26	2118	0.104826	0.0370401	28.81	0.847113	0	0	734.66	1354.73	0.697913	134.436	4487.56	5.26484	3032.24	5.26484	0	0
CH5203	3	3.44667	37.9167	2118	0.104826	0.0370401	28.81	0.847113	0	0	734.452	1354.53	0.697913	134.422	4487.76	5.1493	3032.24	5.1493	0	0
CH5204	2	3.48941	27.2941	2118	0.104826	0.0370401	28.81	0.847113	0	0	734.258	1354.34	0.697913	134.416	4487.94	5.04721	3032.24	5.04721	0	0
CH5205	2	3.5575	40	2396	0.104826	0.0370401	28.81	0.847113	0	0	734.078	1354.16	0.697913	134.407	4488.11	4.96208	3032.24	4.96208	0	0
CH5206	3	3.622	59.6	2640	0.109504	0.0410644	28.811	0.852379	0	0	732.608	1352.74	0.697913	134.081	4489.78	4.82573	3032.24	4.82573	0	0
CH5207	1	3.5	26	2919	0.109504	0.0410644	28.805	0.856582	0	0	732.371	1352.51	0.697913	134.053	4490.01	4.84952	3032.24	4.84952	0	0
CH5208	1	3.5	26	2919	0.109504	0.0410644	28.805	0.856582	0	0	732.102	1352.25	0.697913	134.073	4490.21	4.8426	3032.24	4.8426	0	0
CH5209	4	3.44118	36.5882	2919	0.109504	0.0410644	28.805	0.856582	0	0	731.954	1352.11	0.697913	134.03	4490.39	4.90661	3032.24	4.90661	0	0
CH5210	2	3.38429	40.1429	2919	0.109504	0.0410644	28.805	0.856582	0	0	731.727	1351.88	0.697913	134.02	4490.59	4.95599	3032.24	4.95599	0	0
CH5211	1	3.5	26	2052	0.104826	0.0370401	28.815	0.840192	0	0	737.214	1357.27	0.697913	133.168	4487.05	7.37333	3032.24	7.37333	0	0
CH5212	1	3.5	26	2052	0.104826	0.0370401	28.818	0.844936	0	0	737.085	1357.15	0.697913	133.08	4487.27	7.30391	3032.24	7.30391	0	0
CH5213	2	3.464	30.4	2052	0.104826	0.0370401	28.818	0.844936	0	0	736.955	1357.03	0.697913	133.01	4487.47	7.23471	3032.24	7.23471	0	0
CH5214	1	3.5	26	2081	0.104826	0.0370401	28.818	0.844936	0	0	736.819	1356.9	0.697913	132.932	4487.69	7.17141	3032.24	7.17141	0	0
CH5215	1	3.5	26	2287	0.104826	0.0370401	28.814	0.845976	0	0	736.682	1356.77	0.697913	132.873	4487.88	7.10751	3032.24	7.10751	0	0
CH5216	1	3.5	26	2287	0.104826	0.0370401	28.814	0.845976	0	0	736.255	1356.35	0.697913	132.922	4488.19	6.8368	3032.24	6.8368	0	0
CH5217	1	3.5	26	2287	0.104826	0.0370401	28.814	0.845976	0	0	736.118	1356.22	0.697913	132.851	4488.4	6.79643	3032.24	6.79643	0	0
CH5218	1	3.5	26	2287	0.104826	0.0370401	28.82	0.85038	0	0	735.98	1356.09	0.697913	132.779	4488.61	6.76404	3032.24	6.76404	0	0
CH5219	1	3.5	26	2492	0.104728	0.043459	28.82	0.85038	0	0	735.85	1355.96	0.697913	132.717	4488.81	6.73838	3032.24	6.73838	0	0
CH5220	1	3.5	26	2558	0.104728	0.043459	28.82	0.85038	0	0	735.698	1355.82	0.697913	132.654	4489.03	6.71066	3032.24	6.71066	0	0
CH5221	1	3.5	26	2230	0.104826	0.0370401	28.818	0.844936	0	0	737.115	1357.21	0.697913	132.444	4488.08	7.53977	3032.24	7.53977	0	0
CH5222	0	0	0	2230	0.104826	0.0370401	28.818	0.844936	0	0	736.93	1357.03	0.697913	132.473	4488.2	7.41909	3032.24	7.41909	0	0
CH5223	1	3.5	26	2287	0.104826	0.0370401	28.825	0.849217	0	0	736.782	1356.88	0.697913	132.408	4488.41	7.36519	3032.24	7.36519	0	0
CH5224	0	0	0	2287	0.104826	0.0370401	28.82	0.85038	0	0	736.64	1356.75	0.697913	132.35	4488.61	7.3193	3032.24	7.3193	0	0
CH5225	1	3.5	26	2492	0.104728	0.043459	28.82	0.85038	0	0	736.487	1356.6	0.697913	132.293	4488.82	7.27344	3032.24	7.27344	0	0
CH5226	2	3.38	40.6667	2773	0.104728	0.043459	28.825	0.854129	0	0	735.356	1355.52	0.697913	131.804	4490.46	7.23643	3032.24	7.23643	0	0
CH5227	1	3.5	26	2983	0.104728	0.043459	28.82	0.855208	0	0	735.205	1355.38	0.697913	131.745	4490.67	7.26278	3032.24	7.26278	0	0
CH5228	2	3.47333	29.2593	2983	0.104728	0.043459	28.82	0.855208	0	0	735.065	1355.24	0.697913	131.681	4490.87	7.29424	3032.24	7.29424	0	0
CH5229	6	3.4152	44.1216	2983	0.104728	0.043459	28.793	0.858459	0	0	734.934	1355.12	0.697913	131.613	4491.07	7.33497	3032.24	7.33497	0	0
CH5230	7	3.41299	50.4112	2983	0.104728	0.043459	28.793	0.858459	0	0	734.79	1354.98	0.697913	131.538	4491.28	7.38701	3032.24	7.38701	0	0
CH5231	0	0	0	2118	0.104826	0.0370401	28.81	0.847113	0	0	734.353	1354.43	0.697913	134.37	4487.92	5.11991	3032.24	5.11991	0	0
CH5232	1	3.5	26	2396	0.104826	0.0370401	28.81	0.847113	0	0	734.203	1354.29	0.697913	134.351	4488.07	5.05277	3032.24	5.05277	0	0
CH5233	1	3.5	26	2396	0.104826	0.0370401	28.81	0.847113	0	0	734.084	1354.17	0.697913	134.325	4488.21	5.0111	3032.24	5.0111	0	0
CH5234	1	3.5	26	2396	0.104826	0.0370401	28.81	0.847113	0	0	733.946	1354.04	0.697913	134.305	4488.36	4.96297	3032.24	4.96297	0	0
CH5235	1	3.5	26	2396	0.104826	0.0370401	28.804	0.848039	0	0	733.831	1353.93	0.697913	134.273	4488.5	4.93804	3032.24	4.93804	0	0
CH5236	4	3.35643	44.7667	2919	0.109504	0.0410644	28.805	0.856582	0	0	732.136	1352.28	0.697913	134.123	4490.11	4.78772	3032.24	4.78772	0	0
CH5237	1	3.5	26	2919	0.109504	0.0410644	28.805	0.856582	0	0	731.985	1352.13	0.697913	134.114	4490.25	4.81148	3032.24	4.81148	0	0
CH5238	1	3.5	26	2919	0.109504	0.0410644	28.805	0.856582	0	0	731.826	1351.98	0.697913	134.101	4490.4	4.84651	3032.24	4.84651	0	0
CH5239	1	3.5	26	2919	0.109504	0.0410644	28.805	0.856582	0	0	731.69	1351.85	0.697913	134.083	4490.53	4.89149	3032.24	4.89149	0	0
CH5240	2	3.62125	80.875	2919	0.109504	0.0410644	28.805	0.856582	0	0	731.561	1351.72	0.697913	134.054	4490.68	4.95298	3032.24	4.95298	0	0
CH5241	1	3.5	26	3592	0.113387	0.0353804	28.746	0.860379	0	0	724.152	1344.51	0.697913	132.958	4497.86	11.6184	3032.24	11.6184	0	0
CH5242	1	3.5	26	3591	0.113387	0.0353804	28.761	0.858221	0	0	723.945	1344.31	0.697913	132.824	4497.92	11.7138	3032.24	11.7138	0	0
CH5243	2	3.46	30.8889	3589	0.113387	0.0353804	28.751	0.862456	0	0	725.877	1346.24	0.697913	132.507	4497.75	11.2308	3032.24	11.2308	0	0
CH5244	2	3.47429	29.1429	3591	0.113387	0.0353804	28.761	0.858221	0	0	723.483	1343.84	0.697913	132.635	4497.9	11.8112	3032.24	11.8112	0	0
CH5245	4	3.41	45.2	3644	0.111064	0.0378163	28.77	0.8564	0	0	721.54	1341.92	0.697913	131.173	4498.66	13.0803	3032.24	13.0803	0	0
CH5246	0	0	0	3644	0.111064	0.0378163	28.77	0.8564	0	0	721.35	1341.73	0.697913	131.019	4498.75	13.2232	3032.24	13.2232	0	0
CH5247	1	3.5	26	3644	0.111064	0.0378163	28.779	0.85451	0	0	721.15	1341.53	0.697913	130.867	4498.83	13.3635	3032.24	13.3635	0	0
CH5248	2	3.38353	40.2353	3644	0.111064	0.0378163	28.779	0.85451	0	0	720.956	1341.34	0.697913	130.734	4498.89	13.4859	3032.24	13.4859	0	0
CH5249	3	3.44077	33.6923	3654	0.111064	0.0378163	28.779	0.85451	0	0	720.764	1341.15	0.697913	130.595	4498.96	13.6165	3032.24	13.6165	0	0
CH5250	2	3.45846	31.0769	3537	0.113387	0.0353804	28.751	0.861999	0	0	725.509	1345.83	0.697913	133.689	4496.47	10.0293	3032.24	10.0293	0	0
CH5251	2	3.39714	38.5714	3633	0.113387	0.0353804	28.76	0.860539	0	0	724.166	1344.53	0.697913	132.723	4498.16	11.8956	3032.24	11.8956	0	0
CH5252	1	3.5	26	3633	0.113387	0.0353804	28.76	0.860539	0	0	724.007	1344.38	0.697913	132.536	4498.31	12.0663	3032.24	12.0663	0	0
CH5253	4	3.37532	53.962	3634	0.113387	0.0353804	28.768	0.858418	0	0	723.868	1344.24	0.697913	132.362	4498.45	12.2275	3032.24	12.2275	0	0
CH5254	3	3.3744	45.12	3634	0.113387	0.0353804	28.768	0.858418	0	0	723.74	1344.12	0.697913	132.176	4498.61	12.4064	3032.24	12.4064	0	0
CH5255	2	3.34571	44.8571	3683	0.109671	0.0361706	28.78	0.856613	0	0	722.155	1342.57	0.697913	130.26	4500.11	14.1948	3032.24	14.1948	0	0
CH5256	2	3.44706	32.4706	3683	0.109671	0.0361706	28.78	0.856613	0	0	721.945	1342.37	0.697913	130.054	4500.25	14.3811	3032.24	14.3811	0	0
CH5257	3	3.35416	44.0899	3687	0.109671	0.0361706	28.78	0.856613	0	0	721.749	1342.17	0.697913	129.852	4500.39	14.5673	3032.24	14.5673	0	0
CH5258	2	3.37192	41.6538	3687	0.109671	0.0361706	28.78	0.856613	0	0	721.584	1342.01	0.697913	129.665	4500.53	14.7422	3032.24	14.7422	0	0
CH5259	3	3.44889	33.5556	3687	0.109671	0.0361706	28.797	0.85695	0	0	721.441	1341.87	0.697913	129.487	4500.68	14.9131	3032.24	14.9131	0	0
CH5260	2	3.3848	40.08	3687	0.109671	0.0361706	28.797	0.85695	0	0	721.352	1341.79	0.697913	129.262	4500.91	15.1465	3032.24	15.1465	0	0
DHI001	3	3.825	64	65.7	0.313443	0.127742	23.496	2.03927	288	54050	7.1324	698.12	0.932662	2.54271	1855.24	502.379	1.45377e+06	1045.67	0	0.035737
DHI002	4	3.64	108	59.8	0.348079	0.119115	23.4885	2.04105	288	53982	7.38913	699.684	0.932662	2.27974	1854.07	500.895	1.45377e+06	1047.15	0	0.035737
DHI004	2	3.12727	105.273	65.1	0.313443	0.127742	23.496	2.03927	292	54079	7.03933	698.038	0.932662	2.49967	1855.25	502.489	1.45377e+06	1045.6	0	0.035737
DHI005	1	3.02	110	61.8	0.348079	0.119115	23.5075	2.03954	288	53982	7.13514	698.97	0.932662	2.22279	1854.55	501.607	1.45377e+06	1046.49	0	0.035737
DHI006	1	4.2	58	58.4	0.348079	0.119115	23.4885	2.04105	288	53911	7.42591	700.1	0.932662	2.24571	1853.71	500.533	1.45377e+06	1047.56	0	0.035737
DHI007	2	3.5	90	58.6	0.348079	0.119115	23.526	2.03965	284	53599	7.91061	700.948	0.932662	2.73581	1853.19	499.662	1.45377e+06	1048.34	0	0.035737
DHI008	3	3.45	124.667	59.7	0.313443	0.127742	23.4775	2.04085	288	54050	7.13511	698.215	0.932662	2.5033	1855.17	502.29	1.45377e+06	1045.76	0	0.035737
DHI009	0	0	0	61.5	0.348079	0.119115	23.5075	2.03954	288	53982	7.33019	699.297	0.932662	2.32796	1854.38	501.25	1.45377e+06	1046.78	0	0.035737
DHI010	3	3.14364	110	55	0.348079	0.119115	23.4885	2.04105	288	53911	7.3461	700.072	0.932662	2.16466	1853.69	500.586	1.45377e+06	1047.54	0	0.035737
DHI011	4	3.3975	109.75	58.5	0.348079	0.119115	23.526	2.03965	284	53599	7.82878	700.961	0.932662	2.65322	1853.12	499.684	1.45377e+06	1048.36	0	0.035737
DHI012	1	3.02	110	64.8	0.348079	0.119115	23.5075	2.03954	288	54050	7.46304	698.914	0.932662	2.56905	1854.79	501.537	1.45377e+06	1046.38	0	0.035737
DHI013	1	4.09	175	11.5	1.99834	1.04101	23.2025	2.30377	294	55812	7.37508	710.033	0.932662	3.43366	1836.68	497.876	1.45377e+06	1059.43	0.021666	0.035737
DHI014	1	4.09	175	14.5	1.99834	1.04101	23.075	2.36083	294	55815	8.13156	710.79	0.932662	3.3031	1835.38	497.737	1.45377e+06	1060.34	0.021666	0.035737
DHI015	2	4.42475	284.577	13.8	1.99834	1.04101	23.075	2.36083	294	56010	8.69856	711.097	0.932662	3.18257	1834.72	497.777	1.45377e+06	1060.73	0.021666	0.035737
DHI016	2	3.14	97.5	17.8	0.348079	0.119115	23.39	2.04476	292	54939	4.23402	700.228	0.932662	0	1851.63	501.701	1.45377e+06	1048.2	0	0.035737
DHI017	3	3.15714	108.571	29.5	0.348079	0.119115	23.3185	2.04929	292	54939	3.68779	700.446	0.932662	0.41216	1851.09	501.746	1.45377e+06	1048.5	0	0.035737
DHI018	5	3.2565	98.364	24.2	0.348079	0.119115	23.328	2.05214	294	55179	3.26048	700.749	0.932662	1.08047	1850.49	501.704	1.45377e+06	1048.89	0	0.035737
DHI019	3	3.71778	172.667	20.4	0.348079	0.119115	23.328	2.05214	296	55164	3.21592	701.314	0.932662	1.03672	1849.77	501.369	1.45377e+06	1049.5	0	0.035737
DHI020	3	3.26333	63.76	18	0.348079	0.119115	23.39	2.04476	292	54939	4.48974	700.369	0.932662	0	1851.64	501.486	1.45377e+06	1048.3	0	0.035737
DHI021	2	4.364	193.186	10	0.348079	0.119115	23.3185	2.04929	294	54113	2.66584	699.025	0.932662	0.343755	1851.89	503.26	1.45377e+06	1047.22	0	0.035737
DHI022	4	3.79722	202.64	8.6	0.348079	0.119115	23.3315	2.05106	298	54425	2.22572	698.527	0.932662	0.292016	1852.1	503.844	1.45377e+06	1046.79	0	0.035737
DHI023	2	3.58	292.871	7.4	0.348079	0.119115	23.3315	2.05106	298	54425	1.8278	698.035	0.932662	0.575516	1852.27	504.439	1.45377e+06	1046.38	0	0.035737
DHI024	5	4.134	183.897	9	0.348079	0.119115	23.2965	2.05673	298	55132	1.34624	697.755	0.932662	0.909863	1852.19	504.903	1.45377e+06	1046.19	0	0.035737
DHI025	6	3.88667	182.778	10	0.348079	0.119115	23.3185	2.04929	294	54113	2.66356	699.032	0.932662	0.351604	1851.88	503.256	1.45377e+06	1047.23	0	0.035737
DHI026	4	3.742	117.321	8.6	0.348079	0.119115	23.3315	2.05106	298	54425	2.20662	698.594	0.932662	0.344539	1852.03	503.794	1.45377e+06	1046.86	0	0.035737
DHI027	2	4.28222	220	7.4	0.348079	0.119115	23.3315	2.05106	298	54425	1.81942	698.056	0.932662	0.593391	1852.25	504.422	1.45377e+06	1046.4	0	0.035737
DHI028	5	4.35085	303.043	9	0.348079	0.119115	23.2965	2.05673	298	55132	1.33183	697.773	0.932662	0.925091	1852.17	504.889	1.45377e+06	1046.21	0	0.035737
DHI029	1	4.36	181.483	8.5	0.348079	0.119115	23.2965	2.05673	298	54396	1.49003	697.117	0.932662	0.963505	1852.57	505.574	1.45377e+06	1045.61	0	0.035737
DHI030	1	4.38	240	10	0.348079	0.119115	23.3185	2.04929	294	54113	2.68669	699.004	0.932662	0.308134	1851.93	503.269	1.45377e+06	1047.2	0	0.035737
DHI031	3	4.03	178.241	10	0.348079	0.119115	23.3185	2.04929	294	54964	3.2812	699.539	0.932662	0.462201	1851.75	502.614	1.45377e+06	1047.65	0	0.035737
DHI032	5	3.725	165.278	10	0.348079	0.119115	23.3185	2.04929	294	54964	3.44023	699.956	0.932662	0.512302	1851.41	502.235	1.45377e+06	1048.05	0	0.035737
DHI033	15	3.31386	58.4707	20	0.348079	0.119115	23.3185	2.04929	292	54939	3.7932	700.159	0.932662	0.279189	1851.43	501.931	1.45377e+06	1048.2	0	0.035737
DHI034	7	3.36667	114.867	20	0.348079	0.119115	23.3185	2.04929	292	54939	3.65693	700.443	0.932662	0.445252	1851.07	501.761	1.45377e+06	1048.5	0	0.035737
DHI035	3	3.79333	180	10	0.348079	0.119115	23.3185	2.04929	294	54964	3.22469	699.419	0.932662	0.399755	1851.84	502.727	1.45377e+06	1047.53	0	0.035737
DHI036	1	3.5	150	20	0.348079	0.119115	23.3185	2.04929	292	54939	3.77549	700.137	0.932662	0.283404	1851.44	501.956	1.45377e+06	1048.18	0	0.035737
DHI037	2	4.36286	189.842	10	0.348079	0.119115	23.3185	2.04929	294	54964	3.30413	699.826	0.932662	0.612517	1851.45	502.397	1.45377e+06	1047.94	0	0.035737
DHI038	3	3.084	109.333	30	0.348079	0.119115	23.3185	2.04929	292	54939	3.57428	700.358	0.932662	0.513366	1851.1	501.861	1.45377e+06	1048.43	0	0.035737
DHI039	3	3.67333	165	25	0.348079	0.119115	23.328	2.05214	294	55179	3.19513	700.544	0.932662	1.01314	1850.67	501.878	1.45377e+06	1048.68	0	0.035737
DHI040	4	3.66357	140.69	25	0.348079	0.119115	23.328	2.05214	294	55179	3.09098	700.918	0.932662	1.43092	1850.18	501.668	1.45377e+06	1049.09	0	0.035737
DHI041	3	3.48489	91.9615	30	0.348079	0.119115	23.328	2.05214	294	55179	3.48557	700.715	0.932662	0.800287	1850.68	501.63	1.45377e+06	1048.81	0	0.035737
DHI042	1	3.5	150	10	0.348079	0.119115	23.3185	2.04929	294	54964	3.35596	699.829	0.932662	0.552939	1851.48	502.372	1.45377e+06	1047.93	0	0.035737
DHI043	2	3.068	105	30	0.348079	0.119115	23.3185	2.04929	292	54939	3.6869	700.364	0.932662	0.39283	1851.17	501.81	1.45377e+06	1048.42	0	0.035737
DHI044	8	3.7065	156.5	25	0.348079	0.119115	23.328	2.05214	294	55179	3.16964	700.468	0.932662	1.00294	1850.74	501.944	1.45377e+06	1048.61	0	0.035737
DHI045	2	3.41333	92.6667	30	0.348079	0.119115	23.319	2.04878	292	55155	3.58674	700.663	0.932662	0.650238	1850.8	501.624	1.45377e+06	1048.74	0	0.035737
DHI046	3	3.6	38.2857	25	0.348079	0.119115	23.328	2.05214	294	55179	3.20986	700.904	0.932662	1.27565	1850.28	501.622	1.45377e+06	1049.06	0	0.035737
DHI047	2	3.21143	120.212	21.6	0.348079	0.119115	23.328	2.05214	296	55164	3.18026	701.296	0.932662	1.03872	1849.77	501.398	1.45377e+06	1049.49	0	0.035737
DHI048	3	4.43375	267.5	18.3	0.348079	0.119115	23.3155	2.05572	296	55164	3.52892	701.966	0.932662	0.354374	1849.1	500.876	1.45377e+06	1050.16	0	0.035737
DHI049	0	0	0	10	0.348079	0.119115	23.287	2.05969	294	55155	4.26649	702.884	0.932662	0.111003	1848.33	500.068	1.45377e+06	1051.06	0	0.035737
DHI050	2	4.34	212.5	10	0.348079	0.119115	23.287	2.05969	294	55136	4.52939	703.24	0.932662	0	1847.97	499.794	1.45377e+06	1051.42	0	0.035737
DHI051	3	3.75714	108.493	20	0.348079	0.119115	23.328	2.05214	294	55179	2.99166	700.632	0.932662	1.30681	1850.45	501.905	1.45377e+06	1048.81	0	0.035737
DHI052	3	3.79	228.333	21.6	0.348079	0.119115	23.328	2.05214	294	55179	3.15522	701.148	0.932662	1.20927	1849.94	501.495	1.45377e+06	1049.33	0	0.035737
DHI053	3	4.01	120.494	18.3	0.348079	0.119115	23.3155	2.05572	296	55164	3.52117	701.839	0.932662	0.544007	1849.29	500.933	1.45377e+06	1050.02	0	0.035737
DHI054	3	4.089	166.297	10	0.348079	0.119115	23.3155	2.05572	294	55155	3.90565	702.471	0.932662	0.0955184	1848.65	500.447	1.45377e+06	1050.66	0	0.035737
DHI055	2	4.40667	467.161	10	0.348079	0.119115	23.287	2.05969	294	55155	4.45229	703.119	0.932662	0.0653152	1848.11	499.874	1.45377e+06	1051.29	0	0.035737
DHI056	4	3.40705	133.018	60.1	0.348079	0.119115	23.5075	2.03954	288	53982	7.16695	698.96	0.932662	2.25777	1854.58	501.605	1.45377e+06	1046.47	0	0.035737
DHI057	2	3.41333	92.6667	56.8	0.348079	0.119115	23.4885	2.04105	284	53599	7.5975	700.417	0.932662	2.4026	1853.52	500.208	1.45377e+06	1047.85	0	0.035737
DHI058	4	3.62	83.7143	65.2	0.313443	0.127742	23.496	2.03927	288	54050	7.16296	698.109	0.932662	2.57481	1855.27	502.378	1.45377e+06	1045.65	0	0.035737
DHI059	4	3.22429	91.4286	61.3	0.348079	0.119115	23.5075	2.03954	288	53982	7.16368	698.979	0.932662	2.24895	1854.56	501.589	1.45377e+06	1046.49	0	0.035737
DHI060	1	3.02	110	59.2	0.348079	0.119115	23.4885	2.04105	288	53982	7.39061	699.692	0.932662	2.27932	1854.07	500.887	1.45377e+06	1047.16	0	0.035737
DHI061	4	3.316	312.1	57.8	0.348079	0.119115	23.4885	2.04105	284	53599	7.59621	700.409	0.932662	2.40154	1853.52	500.215	1.45377e+06	1047.84	0	0.035737
DHI062	0	0	0	20	0.348079	0.119115	23.328	2.05214	294	55179	2.98214	700.693	0.932662	1.3631	1850.37	501.867	1.45377e+06	1048.87	0	0.035737
DHI063	0	0	0	10	0.348079	0.119115	23.3185	2.04929	294	54964	3.4394	699.963	0.932662	0.51615	1851.41	502.23	1.45377e+06	1048.06	0	0.035737
DHI064	0	0	0	10	0.348079	0.119115	23.3185	2.04929	294	54113	2.70251	699.019	0.932662	0.310547	1851.92	503.25	1.45377e+06	1047.21	0	0.035737
DHI065	0	0	0	14.3	1.99834	1.04101	23.2025	2.30377	294	55836	7.58373	710.514	0.932662	3.58747	1836.01	497.667	1.45377e+06	1059.97	0.021666	0.035737
DHI066	0	0	0	11.1	1.99834	1.04101	23.26	2.27153	294	55836	6.86501	709.778	0.932662	2.80606	1837.25	497.83	1.45377e+06	1059.1	0.021666	0.035737
DHI900	5	3.24333	85.3333	61.3	0.348079	0.119115	23.526	2.03965	284	53599	7.89623	700.444	0.932662	2.7141	1853.67	500.072	1.45377e+06	1047.83	0	0.035737
DHI901	2	4.2	109.054	8.5	0.348079	0.119115	23.2965	2.05673	298	54396	1.47742	697.148	0.932662	0.986216	1852.55	505.541	1.45377e+06	1045.64	0	0.035737
GAM051	1	3.09	53.64	950	0.042969	0.0161373	25.601	1.61489	268	2067	2.41513	678.023	0.778	2.24489	6653.63	11.2599	3447.54	11.2599	0	0
GAM052	1	3.5	26	926	0.042969	0.0161373	25.629	1.61649	268	2067	2.10378	678.343	0.778	1.95002	6653.63	11.1801	3447.54	11.1801	0	0
GAM053	1	3.32	48	926	0.042969	0.0161373	25.629	1.61649	268	2067	1.88139	678.662	0.778	1.73703	6653.63	11.1201	3447.54	11.1201	0	0
GAM054	1	3.32	48	926	0.042969	0.0161373	25.629	1.61649	268	2067	1.78159	678.982	0.778	1.63815	6653.63	11.0801	3447.54	11.0801	0	0
GAM055	1	3.09	53.64	902	0.067313	0.0238304	25.65	1.61578	268	2067	1.82477	679.302	0.778	1.56198	6653.63	11.0606	3447.54	11.0606	0	0
GAM056	0	0	0	1180	0.0482825	0.0151671	25.568	1.58485	268	2065	2.5899	665.444	0.778	2.72571	6664	9.72471	3447.54	9.72471	0	0
GAM058	2	3.87	53	1213.5	0.0482825	0.0151671	25.597	1.57885	268	2065	3.34319	664.08	0.778	3.38162	6665.47	10.1725	3447.54	10.1725	0	0
GAM059	0	0	0	1213.5	0.0482825	0.0151671	25.543	1.55703	268	2065	4.53579	662.24	0.778	4.89208	6667.79	10.8414	3447.54	10.8414	0	0
GAM061	0	0	0	1500	0.048248	0.0148124	25.718	1.7084	34	2108	1.68271	684.881	0.778	1.7784	6601.9	32.6351	3447.54	83.1424	0	0
GAM062	0	0	0	1560	0.048248	0.0148124	25.718	1.7084	34	2108	1.94363	684.783	0.778	2.0479	6602.13	32.9134	3447.54	82.8666	0	0
GAM063	0	0	0	1560	0.048248	0.0148124	25.718	1.7084	34	2108	2.20718	684.686	0.778	2.31674	6602.36	33.1917	3447.54	82.5911	0	0
GAM065	0	0	0	1620	0.042168	0.0149272	25.722	1.70749	34	2111	2.73962	684.492	0.778	2.78685	6602.83	33.7484	3447.54	82.0396	0	0
GAM066	0	0	0	985	0.044877	0.0158257	25.49	1.67758	274	2138	2.46237	736.006	0.778	3.48982	6582.26	78.234	3447.54	82.6391	0	0
GAM067	1	3.32	48	1004.5	0.044877	0.0158257	25.49	1.67758	274	2138	2.66039	735.932	0.778	3.69443	6582.44	78.3547	3447.54	82.4643	0	0
GAM068	0	0	0	1004.5	0.044877	0.0158257	25.49	1.67758	274	2138	2.8591	735.859	0.778	3.89955	6582.62	78.4758	3447.54	82.2895	0	0
GAM069	0	0	0	1004.5	0.044877	0.0158257	25.525	1.67598	274	2138	3.05828	735.786	0.778	4.10508	6582.8	78.5972	3447.54	82.115	0	0
GAM070	0	0	0	1024	0.044877	0.0158257	25.525	1.67598	274	2138	3.25799	735.712	0.778	4.31102	6582.99	78.719	3447.54	81.9406	0	0
GAM071	2	3.78	64	950	0.0473795	0.0126709	25.436	1.65467	274	2194	2.17381	758.066	0.778	2.13376	6565.78	72.6821	3447.54	72.6821	0	0
GAM072	0	0	0	950	0.0473795	0.0126709	25.436	1.65467	274	2194	2.43539	757.81	0.778	2.36528	6566.06	72.9174	3447.54	72.9174	0	0
GAM073	0	0	0	950	0.04154	0.0133478	25.436	1.65467	274	2194	2.69916	757.553	0.778	2.60011	6566.34	73.1531	3447.54	73.1531	0	0
GAM074	1	3.32	48	950	0.04154	0.0133478	25.436	1.65467	274	2194	2.96453	757.297	0.778	2.84521	6566.62	73.3892	3447.54	73.3892	0	0
GAM075	0	0	0	950	0.04154	0.0133478	25.441	1.65753	274	2194	3.2311	757.04	0.778	3.09819	6566.9	73.6257	3447.54	73.6257	0	0
GAM076	0	0	0	414	0.0373945	0.0428808	25.427	1.64967	274	2194	1.18084	770.553	0.778	0.821149	6550.58	59.5966	3447.54	59.5966	0	0
GAM077	0	0	0	440.5	0.0373945	0.0428808	25.427	1.64967	274	2194	1.04037	770.603	0.778	0.7523	6550.43	59.4215	3447.54	59.4215	0	0
GAM078	0	0	0	440.5	0.0373945	0.0428808	25.429	1.64882	274	2194	0.869585	770.653	0.778	0.720609	6550.29	59.2464	3447.54	59.2464	0	0
GAM080	0	0	0	467	0.0373945	0.0428808	25.429	1.64882	274	2194	0.699485	770.703	0.778	0.731127	6550.14	59.0713	3447.54	59.0713	0	0
GAM082	0	0	0	1033.5	0.049081	0.0161964	26.324	1.60727	154	4396	1.86516	960.303	0.778	0.636317	6351.03	32.783	3447.54	32.783	0	0
GAM083	2	3.335	86.82	1033.5	0.049081	0.0161964	26.324	1.60727	154	4396	2.04569	960.234	0.778	0.813426	6350.98	32.8663	3447.54	32.8663	0	0
GAM084	0	0	0	1033.5	0.049081	0.0161964	26.313	1.61505	154	4394	2.23322	960.166	0.778	0.990531	6350.93	32.9506	3447.54	32.9506	0	0
GAM085	0	0	0	922	0.049081	0.0161964	26.313	1.61505	154	4394	2.42614	960.097	0.778	1.16887	6350.87	33.036	3447.54	33.036	0	0
GAM086	1	3.09	53.64	1143	0.083852	0.0213102	26.621	1.52152	71	6092	1.10791	917.119	0.778	0.489399	6154.99	30.5038	3447.54	31.954	0	0
GAM087	0	0	0	1144	0.083852	0.0213102	26.621	1.52152	71	6097	0.843258	916.95	0.778	0.577347	6154.72	30.5415	3447.54	31.6639	0	0
GAM088	0	0	0	1144	0.083852	0.0213102	26.621	1.52152	71	6097	0.660843	916.782	0.778	0.812371	6154.46	30.5831	3447.54	31.3752	0	0
GAM089	2	3.54	73	1144	0.083852	0.0213102	26.626	1.52214	71	6087	0.583866	916.613	0.778	0.636141	6154.2	30.6287	3447.54	31.0877	0	0
GAM090	1	3.5	26	1145	0.083852	0.0213102	26.626	1.52214	71	6087	0.245219	916.445	0.778	0.580613	6153.94	30.6782	3447.54	30.8015	0	0
GAM091	0	0	0	1534	0.058218	0.0194778	26.896	1.48373	109	6795	1.58581	873.512	0.778	1.35773	6121.2	33.301	3447.54	49.3772	0	0
GAM092	3	3.8825	108.5	1562	0.058218	0.0194778	26.896	1.48373	109	6793	1.19944	873.74	0.778	1.07532	6121.38	33.657	3447.54	49.7433	0	0
GAM093	1	3.5	26	1562	0.058218	0.0194778	26.876	1.48349	87	6789	0.814586	873.968	0.778	0.85952	6121.55	34.0133	3447.54	50.1093	0	0
GAM094	1	3.5	26	1562	0.058218	0.0194778	26.876	1.48349	87	6789	0.435307	874.196	0.778	0.693847	6121.73	34.3697	3447.54	50.4754	0	0
GAM095	2	3.30357	48.4029	1590	0.058218	0.0194778	26.876	1.48349	87	6785	0.128314	874.425	0.778	0.631996	6121.9	34.7264	3447.54	50.8415	0	0
GAM096	3	3.825	109.91	1000	0.061454	0.0126435	26.895	1.53096	36	8740	2.87163	756.029	0.778	55.115	6000.19	23.506	3447.54	23.506	0	0
GAM097	2	4.2125	154.333	780	0.061454	0.0126435	26.895	1.53096	36	8740	2.9255	756.048	0.778	55.2219	6000.18	23.6183	3447.54	23.6183	0	0
GAM098	2	4.3875	215	780	0.061454	0.0126435	26.895	1.53096	27	8740	2.98618	756.066	0.778	55.329	6000.17	23.7309	3447.54	23.7309	0	0
GAM099	4	4.26188	189.375	780	0.061454	0.0126435	26.895	1.53096	27	8740	3.05352	756.084	0.778	55.4363	6000.16	23.8438	3447.54	23.8438	0	0
GAM100	4	3.312	163	560	0.061454	0.0126435	26.876	1.53259	27	8740	3.12688	756.103	0.778	55.5437	6000.15	23.9571	3447.54	23.9571	0	0
MEW252	0	0	0	146	0.151216	0.149807	25.302	1.64837	105569	229214	14.3485	59.8988	0.777	12.925	1159.84	127.845	2682.35	127.845	0.803519	0.115544
NEW001	8	3.99243	212.86	40	0.29435	0.0493941	25.968	1.53049	0	241783	51.7985	457.715	0.777	18.7125	719.892	35.1056	2682.35	38.3931	0	0.0154267
NEW002	1	4.48	300	40	0.19897	0.0439975	25.9435	1.53113	0	240983	51.6455	458.014	0.777	19.1652	719.651	35.416	2682.35	39.0192	0	0.0154267
NEW003	2	3.69022	149.613	40	0.19897	0.0439975	25.9435	1.53113	0	240983	51.7089	458.452	0.777	19.7042	719.266	35.5431	2682.35	39.5551	0	0.0154267
NEW004	1	3.84056	104.032	40	0.19897	0.0439975	25.9435	1.53113	0	240817	51.9312	458.6	0.777	19.7893	719.111	35.3415	2682.35	39.4631	0	0.0154267
NEW005	0	0	0	40	0.19897	0.0439975	25.973	1.52265	0	237212	51.9636	459.405	0.777	20.8358	718.417	35.7284	2682.35	40.592	0	0.0154267
NEW006	0	0	0	332	0.282988	0.0934198	26.294	1.38662	0	175866	82.9646	493.858	0.616382	54.8418	682.758	42.103	801.788	56.5642	0.00138607	0.0396492
NEW007	2	4.26685	174.677	332	0.282988	0.0934198	26.294	1.38662	0	163803	83.2562	494.136	0.616382	54.4214	682.401	42.4738	801.788	56.3265	0.00138607	0.0396492
NEW008	0	0	0	332	0.282988	0.0934198	26.282	1.39125	0	197465	81.6444	494.551	0.616382	55.5552	683.775	42.5692	801.788	57.821	0.00138607	0.0396492
NEW009	0	0	0	332	0.282988	0.0934198	26.3125	1.38881	0	148763	82.8797	495.38	0.616382	54.0027	682.382	43.7393	801.788	56.8094	0	0.0396492
NEW010	1	3.84056	104.032	332	0.282988	0.0934198	26.3145	1.38478	0	140636	83.8611	495.629	0.616382	53.0132	681.399	44.2393	801.788	55.9676	0	0.0396492
NEW011	4	4.0416	111.232	376	0.199512	0.0902499	26.278	1.40476	0	233751	84.9007	480.579	0.616382	51.2013	686.172	27.8927	801.788	55.5454	0.0270165	0.00533047
NEW012	6	4.00957	112.396	376	0.199512	0.0902499	26.306	1.39979	0	234169	85.8704	479.83	0.616382	51.683	685.608	27.3479	801.788	55.4371	0.0270165	0.00533047
NEW013	6	3.77009	196.505	376	0.199512	0.0902499	26.306	1.39979	0	235475	86.3067	479.251	0.616382	51.7677	685.475	26.838	801.788	55.1493	0.0270165	0.00533047
NEW014	1	4.5	255	376	0.199512	0.0902499	26.3185	1.40364	0	235475	86.5062	478.722	0.616382	51.66	685.547	26.3058	801.788	54.7508	0.0270165	0.00533047
NEW015	2	3.63605	93.806	376	0.199512	0.0902499	26.3185	1.40364	0	237226	86.7811	478.19	0.616382	51.6267	685.552	25.799	801.788	54.4043	0.0270165	0.00533047
NEW016	5	4.15196	223.413	922	0.379966	0.137685	26.235	1.42566	0	235393	81.124	479.888	0.616382	47.2255	690.141	26.1962	801.788	52.3454	0.0270165	0.00533047
NEW017	1	2	12	922	0.10796	0.0398919	26.266	1.42939	0	240231	80.7325	477.849	0.616382	45.6246	691.581	23.8325	801.788	49.9206	0.0270165	0.00533047
NEW018	1	3.84056	104.032	922	0.10796	0.0398919	26.271	1.43077	0	240231	80.6608	477.394	0.616382	45.2852	691.897	23.3098	801.788	49.385	0.0270165	0.00533047
NEW019	1	3.84056	104.032	922	0.10796	0.0398919	26.271	1.43077	0	241568	80.5581	476.895	0.616382	44.8903	692.27	22.7334	801.788	48.7787	0.0270165	0.00533047
NEW020	2	2.92028	58.0159	922	0.10796	0.0398919	26.269	1.43637	0	241568	80.5036	476.473	0.616382	44.5895	692.558	22.2528	801.788	48.2871	0.0372	0.00533047
NEW021	11	3.49727	84.8759	501	0.122637	0.0375382	26.2215	1.48789	0	251784	59.2941	460.773	0.777	20.6985	716.435	27.5898	2682.35	32.9335	0.0525811	0.0154267
NEW022	3	4.1375	213.41	501	0.107379	0.0312797	26.264	1.48391	0	251458	60.3199	461.432	0.777	21.3757	715.759	26.6375	2682.35	32.5949	0.0525811	0.0154267
NEW023	3	3.44685	105.344	501	0.107379	0.0312797	26.3105	1.48257	0	253098	60.6558	461.314	0.777	21.315	715.839	26.2461	2682.35	32.0204	0.0525811	0.0154267
NEW024	2	4.17028	152.016	501	0.107379	0.0312797	26.3105	1.48257	0	253098	60.8854	461.082	0.777	21.1568	716.033	25.9564	2682.35	31.4183	0.0525811	0.0154267
NEW025	1	3.84056	104.032	501	0.107379	0.0312797	26.3315	1.48151	0	253893	61.1534	460.916	0.777	21.0753	716.164	25.6525	2682.35	30.8678	0.0525811	0.0154267
NEW026	3	3.82	276	38	0.265213	0.0604356	26.024	1.50209	0	237509	56.6861	462.296	0.777	22.5804	715.342	31.3321	2682.35	38.4862	0.0222358	0.0154267
NEW027	0	0	0	38	0.265213	0.0604356	26.024	1.50209	0	236702	56.969	462.931	0.777	23.2516	714.759	31.3519	2682.35	39.0747	0.0222358	0.0154267
NEW028	1	4.355	180	38	0.265213	0.0604356	26.043	1.49556	0	236702	57.337	463.597	0.777	23.9378	714.139	31.3034	2682.35	39.61	0.0222358	0.0154267
NEW029	1	4.38	240	38	0.265213	0.0604356	26.043	1.49556	0	235718	57.7062	464.22	0.777	24.5736	713.558	31.2448	2682.35	40.088	0.0222358	0.0154267
NEW030	2	4.49714	242.857	38	0.265213	0.0604356	26.031	1.49484	0	235718	58.063	464.789	0.777	25.1504	713.024	31.1816	2682.35	40.5087	0.0222358	0.0154267
NEW031	6	3.87974	207.204	249	0.601971	0.136886	25.674	1.68928	994	191654	36.5307	457.192	0.777	31.4507	730.792	89.3293	2682.35	93.7716	0	0.00591363
NEW032	4	3.80077	197.033	249	0.601971	0.136886	25.66	1.69374	994	191634	37.6557	458.363	0.777	32.5983	729.77	89.4774	2682.35	94.3237	0	0.00591363
NEW033	6	3.55406	134.203	249	0.196575	0.0584263	25.724	1.68336	994	191425	38.3476	459.097	0.777	33.32	729.118	89.538	2682.35	94.6364	0	0.00591363
NEW034	2	4.17028	152.016	249	0.196575	0.0584263	25.724	1.68336	994	191558	38.4696	458.997	0.777	33.2183	729.369	90.1028	2682.35	95.1563	0	0.00591363
NEW035	3	3.81778	115.426	249	0.196575	0.0584263	25.717	1.67925	994	191558	38.3049	458.636	0.777	32.8656	729.815	90.5158	2682.35	95.4386	0	0.00591363
NEW036	0	0	0	54	0.144931	0.038798	25.836	1.64818	192	188533	56.9778	480.451	0.777	54.7401	707.121	82.7265	2682.35	86.0411	0	0.00591363
NEW037	2	4.47	287.5	54	0.144931	0.038798	25.836	1.64818	192	188629	56.3875	479.904	0.777	54.2768	707.482	82.0687	2682.35	86.4237	0	0.00591363
NEW038	3	3.93	306.25	54	0.144931	0.038798	25.8385	1.65901	192	188743	55.8716	479.411	0.777	53.8423	707.855	81.654	2682.35	86.8132	0	0.00591363
NEW039	3	4.22222	243.613	54	0.144931	0.038798	25.8385	1.65901	192	188743	55.2916	478.855	0.777	53.3565	708.276	81.1911	2682.35	87.2558	0	0.00591363
NEW040	3	4.25019	338.011	54	0.144931	0.038798	25.8405	1.66898	192	188842	54.7742	478.361	0.777	52.8727	708.641	80.7431	2682.35	87.6438	0	0.00591363
NEW041	4	4.34	232.857	491	0.601971	0.136886	25.634	1.69789	994	191694	35.3464	455.396	0.777	29.6656	732.724	90.4157	2682.35	94.2246	0	0.00591363
NEW042	7	3.60478	159.952	491	0.23109	0.0685797	25.6965	1.68383	994	191694	35.3261	454.96	0.777	29.2414	733.357	91.2533	2682.35	94.9072	0	0.00591363
NEW043	4	2.87008	51.9331	491	0.510273	0.204351	25.734	1.67368	994	191682	36.5001	455.3	0.777	29.6754	733.593	93.1195	2682.35	96.8783	0	0.00591363
NEW044	3	3.44685	105.344	491	0.23109	0.0685797	25.705	1.68228	994	191696	35.5647	454.493	0.777	28.8357	734.179	92.6377	2682.35	96.1256	0	0.00591363
NEW045	3	3.44019	108.677	491	0.510273	0.204351	25.7355	1.66775	994	191681	37.1969	455.501	0.777	29.981	733.725	94.1811	2682.35	97.999	0.00205678	0.00591363
NEW146	1	3.84056	104.032	1015	0.163696	0.0576591	24.143	1.61531	109671	224453	11.3871	27.0235	0.777	11.3674	1167.27	173.246	2682.35	173.246	0.00109976	0.00823094
NEW147	1	3.84056	104.032	1015	0.17537	0.0636329	24.143	1.61531	109671	224453	11.2765	26.8618	0.777	11.2871	1167.03	172.998	2682.35	172.998	0.00109976	0.00823094
NEW149	1	3.84056	104.032	1015	0.17537	0.0636329	24.093	1.61856	109803	224857	11.0717	26.5434	0.777	11.1422	1166.55	172.502	2682.35	172.502	0.00109976	0.00823094
NEW150	2	3.65577	86.1758	1015	0.17537	0.0636329	24.093	1.61856	109656	224499	10.9779	26.387	0.777	11.0778	1166.31	172.254	2682.35	172.254	0.00109976	0.00823094
NEW152	3	4.12903	149.516	634	0.20281	0.0818503	24.005	1.57528	109429	223613	15.0593	30.7349	0.777	8.30621	1183.07	171.285	2682.35	171.285	0	0.0279854
NEW153	3	3.71719	95.3929	634	0.20281	0.0818503	24.005	1.57528	109429	223613	15.2863	30.989	0.777	8.5075	1183.19	171.346	2682.35	171.346	0	0.0279854
NEW154	1	3.84056	104.032	634	0.20281	0.0818503	24.005	1.57528	109429	223613	15.5146	31.2434	0.777	8.71199	1183.31	171.407	2682.35	171.407	0	0.0279854
NEW155	2	3.74674	97.7328	634	0.20281	0.0818503	24.044	1.57455	109429	223613	15.7442	31.4981	0.777	8.91945	1183.42	171.468	2682.35	171.468	0	0.0279854
NEW156	1	3.84056	104.032	581	0.347162	0.140179	23.845	1.52313	126	223405	49.4244	80.5236	0.777	10.5837	1238.62	123.374	2682.35	123.374	0	0.000610602
NEW157	2	3.57762	90.8844	581	0.325959	0.137068	23.845	1.52313	126	223405	49.6221	80.6889	0.777	10.6792	1238.76	123.394	2682.35	123.394	0	0.000610602
NEW158	2	3.18321	71.1633	581	0.325959	0.137068	23.845	1.52313	126	223405	49.8199	80.8543	0.777	10.7711	1238.89	123.414	2682.35	123.414	0	0.000610602
NEW159	1	3.84056	104.032	634	0.20281	0.0818503	24.01	1.57593	109546	223918	14.8338	30.481	0.777	8.10834	1182.96	171.225	2682.35	171.225	0	0.0279854
NEW160	1	2	12	581	0.325959	0.137068	23.868	1.5317	111	223405	50.2156	81.1855	0.777	10.9624	1239.16	123.456	2682.35	123.456	0	0.000610602
NEW161	3	3.14364	67.7554	344	0.415313	0.141843	24.098	1.6344	111295	225489	8.90517	24.0957	0.777	9.3835	1162.35	168.168	2682.35	168.168	0	0.00823094
NEW162	4	3.66729	83.5638	344	0.415313	0.141843	24.098	1.6344	111295	225489	8.96672	24.1574	0.777	9.44577	1162.36	168.205	2682.35	168.205	0	0.00823094
NEW163	3	3.5187	73.2712	344	0.415313	0.141843	24.098	1.6344	111295	225489	9.02827	24.219	0.777	9.50804	1162.36	168.243	2682.35	168.243	0	0.00823094
NEW164	5	3.41185	136.617	344	0.415313	0.141843	24.098	1.6344	111295	225489	9.08982	24.2807	0.777	9.57033	1162.37	168.28	2682.35	168.28	0	0.00823094
NEW165	3	3.5112	85.409	344	0.415313	0.141843	24.098	1.6344	111295	225489	9.15137	24.3423	0.777	9.63262	1162.37	168.318	2682.35	168.318	0	0.00823094
NEW166	2	4.06037	136.021	400	0.71147	0.392336	24.619	1.65932	32835	228439	9.43502	79.8741	0.777	6.57261	1091.25	130.366	2682.35	130.366	0	0.0189457
NEW167	2	3.72616	92.9781	400	0.71147	0.392336	24.619	1.65932	32835	228439	9.37733	79.7009	0.777	6.51028	1091.41	130.386	2682.35	130.386	0	0.0189457
NEW168	3	3.45022	70.7407	400	0.71147	0.392336	24.619	1.65932	32835	228439	9.32254	79.5278	0.777	6.45227	1091.56	130.406	2682.35	130.406	0	0.0189457
NEW169	4	3.29551	57.7883	400	0.71147	0.392336	24.594	1.66057	33023	228477	9.27069	79.3546	0.777	6.39872	1091.72	130.427	2682.35	130.427	0	0.0189457
NEW170	3	3.32587	94.2948	400	0.71147	0.392336	24.594	1.66057	33023	228477	9.22184	79.1814	0.777	6.34974	1091.88	130.447	2682.35	130.447	0	0.0189457
NEW171	4	3.75275	101.92	1296	0.160357	0.0520581	25.735	1.67615	12829	203093	18.8316	318.551	0.777	10.55	867.451	107.202	2682.35	157.216	0.0362753	0.270335
NEW172	7	3.69798	129.612	1296	0.160357	0.0520581	25.735	1.67615	12829	203093	19.0904	318.671	0.777	10.6348	867.427	107.471	2682.35	157.32	0.0362753	0.270335
NEW173	4	3.63698	91.4926	1296	0.160357	0.0520581	25.735	1.67615	12829	203093	19.3493	318.791	0.777	10.7262	867.403	107.741	2682.35	157.424	0.0362753	0.270335
NEW174	3	3.60433	104.819	1296	0.160357	0.0520581	25.787	1.67232	12783	203093	19.6084	318.912	0.777	10.8242	867.379	108.01	2682.35	157.529	0.0362753	0.270335
NEW176	2	3.54028	75.0159	597	0.177509	0.0643059	25.785	1.42894	11248	267504	14.7964	307.977	0.777	13.8185	863.403	39.4613	2682.35	95.9702	0.171906	0.0640035
NEW177	2	3.2946	51.2756	597	0.177509	0.0643059	25.785	1.42894	11248	267504	14.929	307.866	0.777	13.8913	863.498	39.3136	2682.35	95.7611	0.171906	0.0640035
NEW178	2	3.46528	78.8359	597	0.177509	0.0643059	25.796	1.42429	11248	267504	15.063	307.756	0.777	13.9668	863.593	39.1665	2682.35	95.5519	0.171906	0.0640035
NEW179	3	3.79746	198.018	597	0.177509	0.0643059	25.796	1.42429	11248	267504	15.1982	307.646	0.777	14.045	863.688	39.02	2682.35	95.3428	0.171906	0.0640035
NEW180	4	3.54008	173.147	597	0.177509	0.0643059	25.796	1.42429	11124	269940	15.3346	307.535	0.777	14.1258	863.784	38.874	2682.35	95.1337	0.171906	0.0640035
NEW181	2	3.64037	84.6878	887	0.223354	0.0937291	25.792	1.48216	12365	266996	11.588	283.641	0.777	10.8224	886.72	39.1367	2682.35	81.5838	0.0881117	0.0640035
NEW182	1	3.84056	104.032	887	0.223354	0.0937291	25.792	1.48216	12365	266996	11.6283	283.532	0.777	10.8673	886.821	39.0808	2682.35	81.4625	0.0881117	0.0640035
NEW183	2	3.59037	87.2345	887	0.223354	0.0937291	25.792	1.48216	12365	266996	11.67	283.422	0.777	10.886	886.922	39.0252	2682.35	81.3413	0.0881117	0.0640035
NEW184	2	3.59037	87.2345	887	0.223354	0.0937291	25.792	1.48216	12558	266994	11.713	283.313	0.777	10.9065	887.023	38.9701	2682.35	81.2201	0.0881117	0.0640035
NEW185	2	3.64037	84.6878	887	0.223354	0.0937291	25.792	1.48216	12546	267001	11.7572	283.204	0.777	10.9286	887.124	38.9154	2682.35	81.099	0.0881117	0.0640035
NEW186	1	3.84056	104.032	196	0.180122	0.120713	25.628	1.54143	7918	267032	13.3235	178.614	0.777	8.08718	989.137	76.7998	2682.35	76.7998	0.0380419	0.111071
NEW187	3	3.81833	115.147	196	0.180122	0.120713	25.628	1.54143	7804	267034	13.595	178.508	0.777	8.34703	989.27	76.5076	2682.35	76.5076	0.0380419	0.111071
NEW188	3	3.57033	82.347	196	0.180122	0.120713	25.638	1.53568	7728	267067	13.8664	178.403	0.777	8.60897	989.404	76.2154	2682.35	76.2154	0.0380419	0.111071
NEW189	2	3.75716	98.4327	196	0.180122	0.120713	25.638	1.53568	7728	267067	14.1378	178.297	0.777	8.87281	989.537	75.9232	2682.35	75.9232	0.0380419	0.111071
NEW190	1	3.84056	104.032	196	0.180122	0.120713	25.638	1.53568	7728	267067	14.4093	178.193	0.777	9.13839	989.671	75.6309	2682.35	75.6309	0.0380419	0.111071
NEW191	2	3.62028	107.016	510	0.159237	0.127113	25.515	1.62016	13055	256304	13.6021	80.7758	0.777	9.68795	1098.04	80.5723	2682.35	80.5723	0.543607	0.100124
NEW192	1	4.48	210	510	0.159237	0.127113	25.524	1.61381	13055	256304	14.0967	81.1734	0.777	10.1133	1097.91	80.2635	2682.35	80.2635	0.543607	0.100124
NEW193	0	0	0	510	0.159237	0.127113	25.519	1.61046	13055	256304	14.5914	81.5721	0.777	10.544	1097.78	79.9564	2682.35	79.9564	0.543607	0.100124
NEW194	3	3.80352	122.557	510	0.159237	0.127113	25.519	1.61046	12524	256903	15.0861	81.9718	0.777	10.9792	1097.64	79.6511	2682.35	79.6511	0.543607	0.100124
NEW195	2	4.455	410	510	0.159237	0.127113	25.519	1.61046	12524	256903	15.5808	82.3726	0.777	11.4186	1097.51	79.3476	2682.35	79.3476	0.543607	0.100124
NEW196	5	3.57937	77.3302	94	0.231382	0.0993765	23.786	1.51279	10841	227505	31.5779	74.453	0.777	7.0471	1232.52	103.605	2682.35	103.605	0	0.167688
NEW197	5	3.89343	143.945	94	0.231382	0.0993765	23.786	1.51279	10841	227505	31.7624	74.6448	0.777	7.1624	1232.69	103.403	2682.35	103.403	0	0.167688
NEW198	5	3.43361	160.462	94	0.231382	0.0993765	23.786	1.51279	10841	227505	31.947	74.8367	0.777	7.28153	1232.87	103.201	2682.35	103.201	0	0.167688
NEW199	4	4.14922	173.613	94	0.231382	0.0993765	23.786	1.51279	10353	227545	32.1318	75.0286	0.777	7.40429	1233.04	102.999	2682.35	102.999	0	0.167688
NEW200	3	3.76185	112.557	94	0.231382	0.0993765	23.786	1.51279	10353	227545	32.3167	75.2205	0.777	7.53051	1233.22	102.797	2682.35	102.797	0	0.167688
NEW201	1	4.4	350	300	0.198285	0.0692593	24.826	1.69177	9907	223805	9.26269	175.85	0.777	7.51262	1004.79	148.674	2682.35	148.674	0	0
NEW202	0	0	0	300	0.198285	0.0692593	24.82	1.69563	10102	223828	8.79259	176.217	0.777	7.10439	1004.32	148.272	2682.35	148.272	0	0
NEW203	0	0	0	300	0.198285	0.0692593	24.82	1.69563	10102	223828	8.32839	176.584	0.777	6.70666	1003.85	147.87	2682.35	147.87	0	0
NEW204	0	0	0	300	0.543149	0.57514	24.82	1.69563	10122	223818	7.87137	176.953	0.777	6.32163	1003.38	147.469	2682.35	147.469	0	0
NEW205	0	0	0	300	0.543149	0.57514	24.824	1.70197	10122	223818	7.42263	177.322	0.777	5.95155	1002.9	147.068	2682.35	147.068	0	0
NEW207	1	3.24	46	1298	0.184886	0.0512271	25.233	1.68206	10651	217179	11.9555	229.587	0.777	11.6808	951.725	116.012	2682.35	134.183	0	0
NEW208	0	0	0	1298	0.184886	0.0512271	25.228	1.68185	10651	217179	11.9707	229.535	0.777	11.6887	951.78	116.046	2682.35	134.197	0	0
NEW209	0	0	0	1298	0.184886	0.0512271	25.228	1.68185	10651	217179	11.9862	229.483	0.777	11.6969	951.835	116.081	2682.35	134.212	0	0
NEW210	1	2	12	1298	0.184886	0.0512271	25.228	1.68185	10651	217179	12.0019	229.431	0.777	11.7054	951.889	116.116	2682.35	134.226	0	0
NEW211	2	3.545	103.25	665	0.297204	0.140077	25.763	1.64081	8596	203093	13.1279	346.581	0.777	12.1484	837.902	105.688	2682.35	131.671	0	0.270335
NEW213	1	4.355	180	665	0.314844	0.115496	25.798	1.63497	8598	203093	14.0552	346.08	0.777	12.9901	838.638	106.273	2682.35	132.633	0	0.270335
NEW214	4	3.56865	323.147	665	0.314844	0.115496	25.798	1.63497	8598	203093	14.5246	345.83	0.777	13.4176	839.005	106.568	2682.35	133.115	0	0.270335
NEW216	4	3.57507	101.754	1282	0.383987	0.149578	25.639	1.54637	1008	199521	26.3688	434.493	0.777	10.319	754.132	97.9274	2682.35	97.9274	0.063315	0.0565798
NEW217	3	4.12403	222.016	1282	0.383987	0.149578	25.639	1.54637	1008	199521	26.5995	434.519	0.777	10.4627	754.183	98.1772	2682.35	98.1772	0.063315	0.0565798
NEW218	3	3.30941	47.4707	1282	0.383987	0.149578	25.639	1.54637	1008	199521	26.8305	434.545	0.777	10.6103	754.234	98.427	2682.35	98.427	0.063315	0.0565798
NEW219	2	3.78667	83.3333	1282	0.383987	0.149578	25.639	1.54637	1008	199444	27.0617	434.571	0.777	10.7618	754.284	98.6768	2682.35	98.6768	0.063315	0.0565798
NEW220	1	3.84056	104.032	1282	0.383987	0.149578	25.67	1.53909	1008	199444	27.2932	434.598	0.777	10.917	754.335	98.9267	2682.35	98.9267	0.0114705	0.0565798
NEW221	2	4.4275	190	212	0.174484	0.14857	26.037	1.37995	0	71274	164.872	514.931	0.616382	4.49764	603.662	23.1991	801.788	23.1991	0.00639231	0.00619433
NEW223	1	4.355	180	212	0.174484	0.14857	26.037	1.37995	0	70115	165.563	515.329	0.616382	4.79064	602.974	23.4645	801.788	23.4645	0.00639231	0.00619433
NEW224	2	3.74333	276.667	212	0.174484	0.14857	26.037	1.37995	0	70246	165.908	515.529	0.616382	4.97144	602.63	23.6047	801.788	23.6047	0.00639231	0.00619433
NEW225	3	3.755	208.333	212	0.174484	0.14857	26.037	1.37995	0	70246	166.254	515.728	0.616382	5.17201	602.286	23.7497	801.788	23.7497	0.00639231	0.00619433
NEW226	1	3.84056	104.032	254	0.128566	0.0372342	26.046	1.38566	0	77981	161.871	509.127	0.616382	8.63409	607.45	25.0012	801.788	25.0012	0.00639231	0.00619433
NEW227	2	4.09778	142.016	254	0.128566	0.0372342	26.048	1.3836	0	77883	161.189	509.401	0.616382	8.20746	608.001	25.0855	801.788	25.0855	0.00639231	0.00619433
NEW228	1	3.84056	104.032	254	0.271266	0.0993751	26.025	1.38149	0	76478	160.508	509.675	0.616382	7.82459	608.552	24.4289	801.788	24.4289	0.00639231	0.00619433
NEW229	1	3.84056	104.032	254	0.366564	0.12397	26.025	1.38149	0	77398	159.829	509.951	0.616382	7.49222	609.104	23.7761	801.788	23.7761	0.00639231	0.00619433
NEW230	4	4.20373	149.723	254	0.366564	0.12397	26.021	1.37633	0	77398	159.15	510.228	0.616382	7.21731	609.656	23.1275	801.788	23.1275	0.0451329	0.00619433
NEW231	5	3.71009	107.339	240	0.141732	0.092706	26.157	1.35955	0	63277	193.642	524.27	0.616382	6.13721	576.389	36.1844	801.788	36.1844	0	0.0125257
NEW232	2	2.92028	58.0159	240	0.141732	0.092706	26.157	1.35955	0	63277	193.706	524.463	0.616382	6.30143	576.302	36.3933	801.788	36.3933	0.00541429	0.0125257
NEW233	3	3.86019	116.677	240	0.141732	0.092706	26.157	1.35955	0	62074	193.771	524.655	0.616382	6.46842	576.216	36.6023	801.788	36.6023	0.00541429	0.0125257
NEW234	2	2.92028	58.0159	240	0.141732	0.092706	26.157	1.35955	0	62074	193.835	524.848	0.616382	6.63796	576.129	36.8113	801.788	36.8113	0.00541429	0.0125257
NEW235	3	3.52528	117.516	240	0.141732	0.092706	26.153	1.35923	0	62074	193.899	525.04	0.616382	6.80987	576.043	37.0203	801.788	37.0203	0.00541429	0.0125257
NEW236	3	2.96667	74.94	817	0.388759	0.186859	26.188	1.36324	0	51220	186.694	534.481	0.616382	11.4913	581.573	31.8379	801.788	31.8379	0.0293496	0.0125257
NEW237	2	3.13667	43.1667	817	0.388759	0.186859	26.188	1.36324	0	51220	186.736	534.859	0.616382	11.7194	581.51	31.6812	801.788	31.6812	0.0293496	0.0125257
NEW238	1	2	12	817	0.388759	0.186859	26.188	1.36324	0	51220	186.78	535.237	0.616382	11.9577	581.448	31.5292	801.788	31.5292	0	0.0125257
NEW239	1	2	12	817	0.388759	0.186859	26.187	1.36176	0	50419	186.824	535.615	0.616382	12.2056	581.386	31.382	801.788	31.382	0	0.0125257
NEW240	2	3.22704	73.3545	817	0.162122	0.0853824	26.187	1.36176	0	50419	186.869	535.992	0.616382	12.4625	581.324	31.2397	801.788	31.2397	0	0.0125257
NEW241	2	4.00542	128.024	332	0.27184	0.1311	26.189	1.36943	0	65473	174.391	518.544	0.616382	6.55025	594.52	29.1732	801.788	29.1732	0.550366	0.0125257
NEW242	1	3.84056	104.032	332	0.27184	0.1311	26.189	1.36943	0	65473	174.317	518.727	0.616382	6.3408	594.557	29.0212	801.788	29.0212	0.0235425	0.0125257
NEW243	1	3.84056	104.032	332	0.27184	0.1311	26.189	1.36943	0	65473	174.244	518.91	0.616382	6.13232	594.595	28.8702	801.788	28.8702	0.0235425	0.0125257
NEW244	4	3.51861	96.2892	332	0.27184	0.1311	26.189	1.36943	0	65473	174.17	519.092	0.616382	5.9249	594.632	28.7201	801.788	28.7201	0.0235425	0.0125257
NEW245	3	3.72244	104.425	332	0.27184	0.1311	26.2	1.36716	0	64597	174.097	519.275	0.616382	5.71867	594.67	28.5709	801.788	28.5709	0.0235425	0.0125257
NEW246	4	3.964	161.4	29	0.326702	0.110405	25.74	1.51913	1345	235786	27.5749	386.958	0.777	14.1587	789.032	70.9589	2682.35	70.9589	0	0.0167445
NEW247	2	3.364	71.4	29	0.326702	0.110405	25.74	1.51913	1350	235683	27.399	386.84	0.777	14.0376	789.18	71.2144	2682.35	71.2144	0	0.0167445
NEW248	2	3.89	175	29	0.295979	0.0950667	25.74	1.51913	1350	235683	27.2252	386.721	0.777	13.9212	789.328	71.4701	2682.35	71.4701	0	0.0167445
NEW249	4	3.5985	126.7	29	0.295979	0.0950667	25.725	1.52676	1350	235683	27.0535	386.603	0.777	13.8097	789.477	71.7261	2682.35	71.7261	0	0.0167445
NEW250	4	4.15231	210.428	29	0.295979	0.0950667	25.708	1.53619	1485	235532	26.884	386.485	0.777	13.7032	789.625	71.9822	2682.35	71.9822	0	0.0167445
NEW251	2	3.83	148	146	0.206311	0.172462	25.303	1.65185	105569	229214	14.2997	59.7464	0.777	12.8448	1159.67	127.991	2682.35	127.991	0.803519	0.115544
NEW253	1	3.24	46	146	0.151216	0.149807	25.302	1.64837	104759	229214	14.4008	60.0516	0.777	13.0093	1160	127.7	2682.35	127.7	0.803519	0.115544
NEW254	2	4.055	145.5	146	0.151216	0.149807	25.302	1.64837	104759	229214	14.4566	60.205	0.777	13.0962	1160.17	127.556	2682.35	127.556	0.803519	0.115544
NEW255	8	4.091	248.498	146	0.151216	0.149807	25.302	1.64837	104759	229214	14.5158	60.3588	0.777	13.1846	1160.34	127.411	2682.35	127.411	0.803519	0.115544
NEW256	0	0	0	806	0.2572	0.11245	24.409	1.67251	34080	228533	6.39526	60.1729	0.777	4.58719	1109.39	134.208	2682.35	134.208	0	0.0487252
NEW257	0	0	0	806	0.2572	0.11245	24.409	1.67251	34080	228533	6.69308	60.1631	0.777	4.74163	1109.54	134.513	2682.35	134.513	0	0.0487252
NEW258	0	0	0	806	0.2572	0.11245	24.409	1.67251	34080	228533	6.99326	60.155	0.777	4.89789	1109.7	134.819	2682.35	134.819	0	0.0487252
NEW259	0	0	0	806	0.2572	0.11245	24.409	1.67251	33719	228481	7.29551	60.1487	0.777	5.06632	1109.85	135.125	2682.35	135.125	0	0.0487252
NEW260	2	3.915	360	806	0.2572	0.11245	24.413	1.67066	30908	228453	7.59958	60.1441	0.777	5.24795	1110.01	135.431	2682.35	135.431	0	0.0487252
PAL001	2	3.89333	205	138	0.12973	0.0485341	29.07	0.683588	17459	26458	7.07546	11.0271	0.774805	6.0102	660.324	55.1468	250.626	55.1468	0	0
PAL002	1	4.42	250	138	0.12973	0.0485341	29.085	0.684183	17459	26458	7.09929	11.1553	0.774805	6.09442	660.337	55.3501	250.626	55.3501	0	0
PAL003	4	3.405	44.3867	988	0.12973	0.0485341	29.096	0.684676	17459	26458	7.8445	12.695	0.774805	6.92376	660.244	57.4555	250.626	57.4555	0	0
PAL004	4	3.41643	64.26	1455	0.070556	0.0191446	29.093	0.685055	17459	26458	7.89661	12.8724	0.774805	7.02278	660.326	57.753	250.626	57.753	0	0
PAL005	1	3.5	26	1455	0.070556	0.0191446	29.093	0.685055	17459	26458	7.95743	13.0391	0.774805	7.12873	660.396	58.0224	250.626	58.0224	0	0
PAL006	4	3.32187	51.9775	1455	0.070556	0.0191446	29.093	0.685055	17459	26458	7.93439	13.1076	0.774805	7.15271	660.515	58.1894	250.626	58.1894	0	0
PAL007	4	3.30619	55.0305	1455	0.070556	0.0191446	29.093	0.685055	17459	26458	7.9572	13.1963	0.774805	7.21035	660.581	58.346	250.626	58.346	0	0
PAL008	3	3.91769	222.308	196	0.12973	0.0485341	29.077	0.682931	17456	26458	8.35629	11.9389	0.774805	6.99548	658.957	55.1263	250.626	55.1263	0	0
PAL009	0	0	0	196	0.12973	0.0485341	29.07	0.683588	17456	26458	8.07323	11.6873	0.774805	6.77544	659.379	55.2028	250.626	55.2028	0	0
PAL010	1	4.4	350	196	0.12973	0.0485341	29.07	0.683588	17459	26458	7.8808	11.5915	0.774805	6.63126	659.599	55.2892	250.626	55.2892	0	0
PAL011	1	3.09	53.64	196	0.12973	0.0485341	29.07	0.683588	17459	26458	7.61097	11.4685	0.774805	6.45968	659.861	55.3673	250.626	55.3673	0	0
PAL012	0	0	0	138	0.12973	0.0485341	29.085	0.684183	17459	26458	7.36545	11.3624	0.774805	6.31125	660.104	55.4421	250.626	55.4421	0	0
PAL013	4	4.02	186.621	269	0.12973	0.0485341	29.077	0.682931	17456	26458	8.70795	12.2969	0.774805	7.35543	658.753	55.4817	250.626	55.4817	0	0
PAL014	1	4.47	465	269	0.12973	0.0485341	29.077	0.682931	17456	26458	8.82341	12.4217	0.774805	7.46611	658.74	55.6739	250.626	55.6739	0	0
PAL015	0	0	0	691	0.12973	0.0485341	29.077	0.682931	17456	26458	8.93515	12.5581	0.774805	7.56308	658.707	55.8594	250.626	55.8594	0	0
PAL016	1	3.5	26	691	0.12973	0.0485341	29.084	0.683801	17456	26458	9.02543	12.7176	0.774805	7.68394	658.656	56.0615	250.626	56.0615	0	0
PAL017	0	0	0	691	0.12973	0.0485341	29.084	0.683801	17456	26458	9.13887	12.8833	0.774805	7.81843	658.583	56.248	250.626	56.248	0	0
PAL021	3	3.618	77.328	1882	0.080167	0.0237088	29.129	0.706269	15104	26458	6.3553	38.1354	0.774805	4.71581	634.143	56.553	250.626	56.553	0	0
PAL022	3	3.536	82.856	1882	0.078193	0.0188609	29.116	0.706235	15104	26458	6.43054	38.0098	0.774805	4.72596	634.244	56.5242	250.626	56.5242	0	0
PAL023	2	3.22667	44.4267	1882	0.078193	0.0188609	29.116	0.706235	15104	26458	6.54987	37.9251	0.774805	4.80427	634.302	56.5591	250.626	56.5591	0	0
PAL024	2	3.625	18.75	1882	0.078193	0.0188609	29.116	0.706235	15104	26458	6.63076	37.8743	0.774805	4.86211	634.335	56.5875	250.626	56.5875	0	0
PAL025	1	3.5	26	1882	0.078193	0.0188609	29.116	0.706235	15104	26458	6.72232	37.8193	0.774805	4.92934	634.371	56.6213	250.626	56.6213	0	0
PAL026	5	3.65455	125.175	141	0.135981	0.14618	29.144	0.677911	16628	26458	7.78475	34.4043	0.774805	5.12795	647.262	35.1327	250.626	35.1327	0	0
PAL027	4	3.49333	51.69	141	0.135981	0.14618	29.142	0.671404	16628	26458	7.97499	34.483	0.774805	5.33177	647.348	34.9834	250.626	34.9834	0	0
PAL028	6	3.48385	117.252	141	0.135981	0.14618	29.142	0.671404	16628	26458	8.15799	34.5767	0.774805	5.53181	647.41	34.8604	250.626	34.8604	0	0
PAL029	6	3.47846	88.1862	141	0.135981	0.14618	29.142	0.671404	16628	26458	8.34725	34.6753	0.774805	5.73918	647.472	34.7353	250.626	34.7353	0	0
PAL030	5	3.73808	128.966	267	0.135981	0.14618	29.142	0.671404	16628	26458	8.53142	34.7656	0.774805	5.93997	647.54	34.6078	250.626	34.6078	0	0
PAL031	6	3.99096	155	1121	0.098689	0.0245728	29.136	0.663092	16628	26458	9.98881	37.3397	0.774805	8.99435	646.853	34.4549	250.626	34.4549	0	0
PAL032	6	3.50011	84.1839	1121	0.098689	0.0245728	29.143	0.661825	16628	26458	10.1792	37.4412	0.774805	9.19733	646.922	34.3427	250.626	34.3427	0	0
PAL033	4	4.1107	146.36	1121	0.098689	0.0245728	29.143	0.661825	16628	26458	10.3705	37.5028	0.774805	9.36851	647.019	34.2103	250.626	34.2103	0	0
PAL034	2	4.25	296	1364	0.098689	0.0245728	29.143	0.661825	16628	26458	10.5605	37.5637	0.774805	9.5386	647.116	34.0789	250.626	34.0789	0	0
PAL035	3	3.428	63.7333	1364	0.098689	0.0245728	29.143	0.661825	16628	26458	10.7613	37.6282	0.774805	9.7189	647.22	33.9403	250.626	33.9403	0	0
PAL036	2	3.55	84.75	1497	0.080972	0.0148588	29.105	0.69661	14620	26458	5.16286	46.9221	0.774805	3.70923	627.255	54.3953	250.626	54.3953	0	0
PAL037	2	3.45	68	1497	0.080972	0.0148588	29.105	0.69661	14546	26445	5.41898	47.1609	0.774805	3.979	627.006	54.3065	250.626	54.3065	0	0
PAL038	3	3.34667	48.2	1497	0.080972	0.0148588	29.105	0.69661	14546	26458	5.62349	47.3399	0.774805	4.19075	626.817	54.1094	250.626	54.2464	0	0
PAL039	4	3.60429	116.52	1695	0.080972	0.0148588	29.105	0.69661	14546	26458	5.83003	47.5676	0.774805	4.40252	626.592	53.872	250.626	54.1372	0	0
PAL040	3	3.99917	83.75	1695	0.080972	0.0148588	29.105	0.69661	14546	26458	6.04751	47.7526	0.774805	4.62279	626.398	53.6594	250.626	54.0775	0	0
PAL041	1	4.48	210	452	0.0835	0.019611	29.099	0.695381	14702	26458	3.27085	46.2227	0.774805	1.74316	628.29	54.065	250.626	54.065	0	0
PAL042	1	4.5	200	452	0.0835	0.019611	29.099	0.695381	14702	26458	3.4512	46.5588	0.774805	1.99768	627.97	53.8374	250.626	53.8374	0	0
PAL043	2	3.95	188	452	0.0835	0.019611	29.099	0.695381	14620	26432	3.59258	46.8381	0.774805	2.18407	627.713	53.6342	250.626	53.6342	0	0
PAL044	3	3.33375	49.5625	654	0.080972	0.0148588	29.099	0.695381	14620	26432	3.74253	47.1159	0.774805	2.26788	627.459	53.4282	250.626	53.4282	0	0
PAL045	1	3.5	26	654	0.080972	0.0148588	29.088	0.694737	14620	26432	3.89566	47.3877	0.774805	2.36369	627.214	53.2225	250.626	53.2225	0	0
PAL046	3	3.54286	105.143	1736	0.075922	0.0167691	29.127	0.702095	14724	26458	5.81462	44.3098	0.774805	3.78575	629.211	56.1513	250.626	57.3213	0	0
PAL047	4	3.32324	47.8989	1736	0.075922	0.0167691	29.127	0.702095	14702	26458	6.00502	44.4556	0.774805	3.96792	629.057	55.9823	250.626	57.2847	0	0
PAL048	4	3.464	116	1736	0.075922	0.0167691	29.129	0.701149	14702	26458	6.20922	44.626	0.774805	4.1596	628.882	55.7928	250.626	57.2304	0	0
PAL049	3	3.32378	49.4889	1750	0.075922	0.0167691	29.129	0.701149	14702	26458	6.39072	44.7843	0.774805	4.3282	628.722	55.6209	250.626	57.1749	0	0
PAL050	3	3.32405	49.3919	1514	0.0835	0.019611	29.13	0.699208	14702	26458	5.784	45.6594	0.774805	3.79638	628.165	55.2691	250.626	55.8897	0	0
PAL051	2	3.32947	46.8421	763	0.0835	0.019611	29.117	0.7018	14792	26458	3.93942	43.7457	0.774805	1.84558	630.084	56.8235	250.626	56.8235	0	0
PAL052	2	3.32104	47.8728	763	0.0835	0.019611	29.121	0.700239	14792	26458	4.14237	43.8603	0.774805	2.04714	629.946	56.8135	250.626	56.8135	0	0
PAL053	2	3.52667	57.3333	763	0.0835	0.019611	29.121	0.700239	14724	26458	4.3389	44.0313	0.774805	2.2356	629.768	56.74	250.626	56.74	0	0
PAL054	2	3.36583	56.4167	995	0.0835	0.019611	29.121	0.700239	14724	26458	4.52832	44.226	0.774805	2.41422	629.575	56.6356	250.626	56.6356	0	0
PAL056	4	3.65483	182.638	193	0.118719	0.0306295	29.094	0.702228	16086	26458	2.7041	30.7005	0.774805	2.28759	640.545	52.8969	250.626	52.8969	0	0
PAL057	0	0	0	408	0.118719	0.0306295	29.103	0.701947	16086	26458	2.91035	30.8262	0.774805	2.49443	640.406	53.1402	250.626	53.1402	0	0
PAL058	1	3.59	180	408	0.118719	0.0306295	29.103	0.701947	15868	26458	3.12014	30.99	0.774805	2.69861	640.236	53.3982	250.626	53.3982	0	0
PAL059	1	3.75	11.5	408	0.118719	0.0306295	29.103	0.701947	15868	26458	3.32404	31.1162	0.774805	2.90364	640.101	53.6278	250.626	53.6278	0	0
PAL060	3	4.16	223.333	408	0.118719	0.0306295	29.103	0.701947	15868	26458	3.53983	31.2413	0.774805	3.12254	639.967	53.8635	250.626	53.8635	0	0
PAL061	3	3.82	207.938	25	0.533531	0.0947516	29.125	0.687956	17590	26458	6.21564	26.5723	0.774805	7.06007	659.029	25.4262	250.626	25.4262	0	0
PAL062	0	0	0	65	0.752048	1.15092	29.125	0.687956	17590	26458	6.18742	26.4478	0.774805	7.00373	659.283	25.2419	250.626	25.2419	0	0
PAL063	1	4.4	350	65	0.752048	1.15092	29.13	0.687681	17725	26458	6.20204	26.3649	0.774805	6.99324	659.512	25.0586	250.626	25.0586	0	0
PAL064	3	3.79667	135.833	57	0.752048	1.15092	29.13	0.687681	17725	26458	6.23634	26.3053	0.774805	7.00427	659.715	24.8893	250.626	24.8893	0	0
PAL065	1	4.4	350	57	0.752048	1.15092	29.13	0.687681	17725	26458	6.27968	26.2385	0.774805	7.01866	659.937	24.7071	250.626	24.7071	0	0
PAL066	1	4.355	180	22	0.533531	0.0947516	29.129	0.688346	17464	26458	6.3127	27.0395	0.774805	7.11224	657.516	26.7581	250.626	26.7581	0	0
PAL067	2	3.925	23.25	22	0.533531	0.0947516	29.129	0.688346	17464	26458	6.24673	26.9444	0.774805	7.06273	657.733	26.5799	250.626	26.5799	0	0
PAL068	2	4.0125	29.125	22	0.533531	0.0947516	29.129	0.688346	17495	26458	6.23992	26.8936	0.774805	7.07972	657.975	26.3469	250.626	26.3469	0	0
PAL069	2	3.625	18.75	25	0.533531	0.0947516	29.129	0.688346	17495	26458	6.22959	26.8419	0.774805	7.08322	658.169	26.1699	250.626	26.1699	0	0
PAL070	1	4.1	35	25	0.533531	0.0947516	29.125	0.687956	17495	26458	6.23643	26.7979	0.774805	7.10309	658.372	25.9782	250.626	25.9782	0	0
PAL071	2	4.13333	206.667	33	0.533531	0.0947516	29.13	0.696803	17495	26458	4.65636	25.3995	0.774805	5.22534	657.875	27.4761	250.626	27.4761	0	0
PAL072	3	2.946	89.3	33	0.533531	0.0947516	29.13	0.696803	17495	26458	4.68801	25.4037	0.774805	5.28689	658.049	27.2807	250.626	27.2807	0	0
PAL073	2	3.54083	158	33	0.533531	0.0947516	29.13	0.696803	17495	26458	4.75078	25.4338	0.774805	5.37782	658.206	27.0881	250.626	27.0881	0	0
PAL076	1	3.32	48	249	0.0766855	0.0148584	29.08	0.688523	17847	26458	2.71929	12.2296	0.774805	2.33116	669.036	57.1233	250.626	58.3043	0	0
PAL077	0	0	0	348	0.0766855	0.0148584	29.08	0.688523	17847	26458	2.95498	12.4209	0.774805	2.5754	668.942	56.9168	250.626	58.5513	0	0
PAL078	0	0	0	348	0.0766855	0.0148584	29.08	0.688523	17847	26458	3.13682	12.4897	0.774805	2.73277	668.785	56.8573	250.626	58.6749	0	0
PAL079	1	3.5	26	348	0.0766855	0.0148584	29.081	0.68819	17847	26458	3.2376	12.5677	0.774805	2.87858	668.619	56.7928	250.626	58.808	0	0
PAL081	3	3.37429	64.2857	1374	0.084038	0.103454	29.112	0.644392	3412	26458	6.24998	60.9583	0.774805	9.116	719.88	55.91	250.626	60.7609	0	0
PAL082	2	3.372	62.4	1374	0.084038	0.103454	29.121	0.644038	3412	26458	6.50683	61.0742	0.774805	9.40187	719.944	55.7364	250.626	60.8202	0	0
PAL083	2	3.385	66	1374	0.084038	0.103454	29.121	0.644038	3412	26458	6.70728	61.0742	0.774805	9.56573	719.915	55.6827	250.626	60.9344	0	0
PAL084	3	3.475	78	1705	0.0765325	0.012904	29.121	0.644038	3412	26458	6.90457	61.0646	0.774805	9.72264	719.877	55.6398	250.626	61.055	0	0
PAL085	1	3.5	26	1705	0.0765325	0.012904	29.121	0.644038	3412	26458	7.12482	61.0651	0.774805	9.90736	719.844	55.5836	250.626	61.1824	0	0
PAL086	2	3.6275	95.875	359	0.084038	0.103454	29.112	0.642521	3330	26458	3.79529	61.1237	0.774805	7.48358	720.338	56.5604	250.626	59.3459	0	0
PAL087	1	3.75	11.5	359	0.084038	0.103454	29.112	0.642521	3412	26458	3.99442	61.0084	0.774805	7.51668	720.214	56.5875	250.626	59.5336	0	0
PAL088	3	3.895	103.833	346	0.084038	0.103454	29.112	0.645062	3412	26458	4.16303	60.9012	0.774805	7.54066	720.1	56.6211	250.626	59.6988	0	0
PAL089	2	4.2	168	346	0.084038	0.103454	29.112	0.645062	3412	26458	4.35282	60.7659	0.774805	7.55952	719.96	56.6747	250.626	59.8945	0	0
PAL090	1	4.355	180	346	0.084038	0.103454	29.112	0.645062	3412	26458	4.53386	60.6364	0.774805	7.58041	719.825	56.7288	250.626	60.0801	0	0
PAL091	3	3.79	116.5	330	0.447838	0.142101	29.181	0.631718	2382	26458	11.7728	72.2717	0.774805	16.193	730.189	47.1779	250.626	50.7461	0	0
PAL093	1	3.24	46	330	0.447838	0.142101	29.187	0.632452	2503	26458	11.617	72.0196	0.774805	16.4949	729.935	47.247	250.626	51.1181	0	0
PAL096	2	3.36333	35.2133	1418	0.130217	0.146246	29.06	0.628254	1442	26458	24.2618	80.8697	0.774805	26.3123	737.154	39.7013	250.626	39.7013	0	0
PAL097	3	3.2875	76.3475	1544	0.130217	0.146246	29.06	0.628254	1442	26458	24.4744	80.4831	0.774805	26.4844	736.806	40.0543	250.626	40.0543	0	0
PAL098	2	2.995	32.695	1492	0.130217	0.146246	29.061	0.629936	1471	26458	24.6418	80.2318	0.774805	26.6297	736.576	40.2932	250.626	40.2932	0	0
PAL099	1	3.58	120	1492	0.130217	0.146246	29.061	0.629936	1471	26458	24.8189	79.9668	0.774805	26.7828	736.333	40.5447	250.626	40.5447	0	0
PAL100	5	3.778	158.928	1492	0.130217	0.146246	29.061	0.629936	1471	26458	25.0057	79.7239	0.774805	26.9515	736.107	40.7834	250.626	40.7834	0	0
PAL101	1	4.4	350	151	0.130217	0.146246	29.068	0.623905	1471	26458	22.3146	79.7751	0.774805	23.7551	736.522	39.9426	250.626	39.9426	0	0
PAL105	1	4.42	250	129	0.187694	0.106761	29.056	0.621865	1442	26458	21.491	80.2896	0.774805	22.8899	737.045	39.3639	250.626	39.3639	0	0
PAL106	3	3.35667	52.1667	1481	0.071833	0.0131023	29.112	0.671207	16907	26458	4.20659	42.2853	0.774805	4.424	702.455	55.2503	250.626	66.2466	0	0
PAL108	2	3.85333	196.667	1310	0.071833	0.0131023	29.111	0.671291	16913	26458	4.07499	41.7998	0.774805	4.25292	702.018	55.1757	250.626	66.0057	0	0
PAL109	1	3.58	120	1310	0.071833	0.0131023	29.106	0.673345	16913	26458	4.00232	41.5704	0.774805	4.15088	701.82	55.1772	250.626	65.8634	0	0
PAL111	0	0	0	191	0.071833	0.0131023	29.101	0.677925	16913	26458	1.32665	40.2556	0.774805	1.01612	701.287	57.9126	250.626	62.7934	0	0
PAL112	1	4.46	275	191	0.071833	0.0131023	29.101	0.677925	16913	26458	1.24887	40.0576	0.774805	0.994059	701.103	57.851	250.626	62.7278	0	0
PAL113	4	3.96286	214.286	191	0.080183	0.0131023	29.101	0.677925	16932	26458	1.20691	39.8365	0.774805	0.977513	700.896	57.7742	250.626	62.6623	0	0
PAL114	1	3.5	26	191	0.080183	0.0131023	29.101	0.677925	16932	26458	1.20201	39.6353	0.774805	0.968519	700.709	57.7122	250.626	62.597	0	0
PAL115	2	3.96	138	221	0.080183	0.0131023	29.091	0.677655	16932	26458	1.22631	39.4306	0.774805	0.985577	700.52	57.6597	250.626	62.5225	0	0
PAL116	3	3.31949	47.5897	1398	0.0647125	0.0153524	29.095	0.687285	17771	26458	5.1739	13.7953	0.774805	4.98027	666.491	56.0647	250.626	60.5022	0	0
PAL117	2	3.51143	39.4286	1527	0.0647125	0.0153524	29.09	0.687382	17771	26458	5.46932	14.0005	0.774805	5.27345	666.257	55.9443	250.626	60.7401	0	0
PAL118	3	3.455	54.5	1734	0.0647125	0.0153524	29.09	0.687382	17771	26458	5.60907	14.1538	0.774805	5.42346	666.247	55.7818	250.626	60.9118	0	0
PAL119	3	3.635	77.5	1734	0.0647125	0.0153524	29.09	0.687382	17771	26458	5.82409	14.3194	0.774805	5.63894	666.103	55.6682	250.626	61.0999	0	0
PAL120	2	3.52	49.5	1734	0.0647125	0.0153524	29.09	0.687382	17771	26458	6.02636	14.4717	0.774805	5.83996	665.96	55.571	250.626	61.2714	0	0
PAL121	3	3.47333	61.7133	100	0.137778	0.0474677	29.103	0.67173	16913	26458	6.80536	36.5839	0.774805	6.75545	698.947	44.7617	250.626	44.7617	0	0
PAL122	2	3.24867	45.3333	100	0.137778	0.0474677	29.103	0.67173	16913	26458	7.02216	36.8265	0.774805	6.9578	699.149	44.7515	250.626	44.7515	0	0
PAL123	5	3.26949	54.4267	123	0.137778	0.0474677	29.103	0.67173	16913	26458	7.25335	37.1059	0.774805	7.16755	699.384	44.7723	250.626	44.7723	0	0
PAL124	3	3.26457	46.9714	191	0.137778	0.0474677	29.103	0.67173	16907	26458	7.44635	37.3032	0.774805	7.3498	699.546	44.7473	250.626	44.7473	0	0
PAL125	4	3.30769	59.7692	191	0.137778	0.0474677	29.1	0.670048	16907	26458	7.64393	37.5057	0.774805	7.53565	699.712	44.7248	250.626	44.7248	0	0
PAL126	3	3.27385	55.4359	879	0.137778	0.0474677	29.107	0.663817	16901	26458	11.1835	40.6215	0.774805	10.9667	702.148	43.7649	250.626	43.7649	0	0
PAL127	4	3.27345	46.7462	879	0.137778	0.0474677	29.107	0.663817	16901	26458	11.4023	40.8549	0.774805	11.165	702.34	43.7796	250.626	43.7796	0	0
PAL128	3	3.31474	60.9474	879	0.137778	0.0474677	29.107	0.663817	16901	26458	11.6064	41.0587	0.774805	11.3543	702.504	43.772	250.626	43.772	0	0
PAL129	2	3.2595	44.5	879	0.137778	0.0474677	29.107	0.663817	16901	26458	11.8071	41.2552	0.774805	11.5414	702.662	43.7593	250.626	43.7593	0	0
PAL130	2	3.24743	45.4286	1012	0.125574	0.0397511	29.107	0.663817	16878	26458	11.9927	41.4469	0.774805	11.711	702.818	43.7658	250.626	43.7658	0	0
PAL131	2	3.745	201.82	64	0.162721	0.119675	29.1	0.651852	3412	26458	10.9781	57.7624	0.774805	11.6531	717.682	56.9197	250.626	56.9197	0	0
PAL132	3	3.66333	143.213	64	0.162721	0.119675	29.107	0.653284	3412	26458	11.087	57.6383	0.774805	11.7115	717.567	56.7728	250.626	56.7728	0	0
PAL133	2	3.655	270	64	0.162721	0.119675	29.107	0.653284	3412	26458	11.2273	57.4774	0.774805	11.7869	717.418	56.5845	250.626	56.5845	0	0
PAL134	0	0	0	64	0.162721	0.119675	29.107	0.653284	3485	26458	11.3545	57.3202	0.774805	11.8502	717.274	56.4109	250.626	56.4109	0	0
PAL135	3	3.48	49.2	64	0.162721	0.119675	29.107	0.653284	3485	26458	11.4792	57.1745	0.774805	11.9171	717.139	56.245	250.626	56.245	0	0
PAL136	3	3.415	50.82	255	0.109356	0.0471205	29.124	0.654269	3330	26458	13.6776	58.3333	0.774805	14.8286	717.926	54.7542	250.626	54.7542	0	0
PAL137	3	3.4375	79.91	255	0.109356	0.0471205	29.124	0.654269	3412	26458	13.7944	58.2133	0.774805	14.9107	717.809	54.5919	250.626	54.5919	0	0
PAL138	3	3.69	174.547	315	0.109356	0.0471205	29.116	0.655249	3412	26458	13.9354	57.7559	0.774805	14.8923	717.4	54.2524	250.626	54.2524	0	0
PAL139	3	3.4375	79.91	315	0.109356	0.0471205	29.116	0.655249	3412	26458	14.0235	57.9359	0.774805	15.0568	717.545	54.2561	250.626	54.2561	0	0
PAL140	2	3.54	73	315	0.109356	0.0471205	29.116	0.655249	3412	26458	14.1298	57.8063	0.774805	15.1246	717.421	54.1013	250.626	54.1013	0	0
PAL141	3	4.11167	216.667	320	0.11122	0.043867	29.087	0.684562	17058	26458	13.025	27.6689	0.774805	14.0074	687.606	28.9964	250.626	28.9964	0	0
PAL142	6	3.578	114.328	320	0.11122	0.043867	29.087	0.684562	17058	26458	13.2243	27.8034	0.774805	14.2355	687.633	28.7791	250.626	28.7791	0	0
PAL143	4	3.61417	103.273	320	0.11122	0.043867	29.087	0.684562	17058	26458	13.3974	27.9263	0.774805	14.4312	687.664	28.5981	250.626	28.5981	0	0
PAL144	3	3.548	139.456	499	0.11122	0.043867	29.087	0.684562	17058	26458	13.5665	28.0469	0.774805	14.6225	687.695	28.4215	250.626	28.4215	0	0
PAL145	3	3.55333	136.213	499	0.11122	0.043867	29.087	0.684562	17038	26458	13.7448	28.1694	0.774805	14.8262	687.72	28.2291	250.626	28.2291	0	0
PAL146	6	3.33514	59.7868	1291	0.137256	0.0391978	29.094	0.679669	17025	26458	15.8052	30.2824	0.774805	17.0666	688.917	26.7383	250.626	26.7383	0	0
PAL147	4	3.50375	97.285	1291	0.137256	0.0391978	29.094	0.679669	17025	26458	15.9384	30.4966	0.774805	17.234	689.078	26.6824	250.626	26.6824	0	0
PAL148	6	3.42269	65.726	1291	0.137256	0.0391978	29.094	0.679669	17025	26458	16.0832	30.6942	0.774805	17.4088	689.213	26.6023	250.626	26.6023	0	0
PAL149	8	3.52372	88.3186	1291	0.137256	0.0391978	29.094	0.679669	17012	26458	16.2333	30.8841	0.774805	17.5868	689.336	26.5119	250.626	26.5119	0	0
PAL150	5	3.81273	142.967	1291	0.137256	0.0391978	29.094	0.679669	17012	26458	16.3794	31.0737	0.774805	17.7601	689.462	26.4294	250.626	26.4294	0	0
PC001	3	3.97265	137.714	843.5	0.193829	0.0877004	22.098	1.45693	3373	1435498	32.2071	70.1293	0.932662	30.4984	2407.57	119.98	1.45377e+06	380.026	0.0159414	0
PC002	2	3.3475	48.9167	843.5	0.193829	0.0877004	22.098	1.45693	3344	1435486	32.412	70.3417	0.932662	30.6988	2407.64	119.772	1.45377e+06	380.037	0.0159414	0
PC003	3	3.73333	82.3333	851.5	0.193829	0.0877004	22.098	1.45693	3344	1435486	32.6383	70.5732	0.932662	30.9202	2407.69	119.545	1.45377e+06	380.061	0.0159414	0
PC004	1	3.32	48	822.5	0.192259	0.0864046	22.087	1.45761	3344	1435486	32.9354	70.8821	0.932662	31.2108	2407.79	119.242	1.45377e+06	380.071	0.0159414	0
PC005	3	3.4725	49	911.5	0.192259	0.0864046	22.087	1.45761	3344	1435486	33.1713	71.1233	0.932662	31.4416	2407.85	119.006	1.45377e+06	380.096	0.0159414	0
PC006	3	4.05381	148.81	884	0.192259	0.0864046	22.087	1.45761	3172	1435478	33.445	71.4031	0.932662	31.7095	2407.92	118.732	1.45377e+06	380.126	0.0159414	0
PC007	3	3.52455	45.7273	459.5	0.182391	0.0952365	22.1	1.44314	3844	1436145	34.4684	70.9363	0.932662	32.8421	2402.09	119.774	1.45377e+06	385.889	0.0159414	0
PC008	1	3.32	48	503.5	0.182391	0.0952365	22.1	1.44314	3844	1436145	34.6012	71.0958	0.932662	32.9697	2402.18	119.609	1.45377e+06	385.85	0.0159414	0
PC009	4	3.60389	76.1667	524	0.182391	0.0952365	22.1	1.44314	3655	1435961	34.8767	71.4246	0.932662	33.2346	2402.38	119.269	1.45377e+06	385.775	0.0159414	0
PC010	2	3.38	50	535	0.182391	0.0952365	22.1	1.44314	3655	1435961	35.026	71.6109	0.932662	33.3773	2402.51	119.073	1.45377e+06	385.707	0.0159414	0
PC011	3	3.38559	52.3351	578	0.182391	0.0952365	22.1	1.44314	3655	1435961	35.1593	71.7862	0.932662	33.5038	2402.66	118.884	1.45377e+06	385.616	0.0159414	0
PC012	2	4.19935	170.806	617.5	0.182391	0.0952365	22.077	1.44325	3655	1435961	35.3823	72.0497	0.932662	33.7186	2402.82	118.612	1.45377e+06	385.557	0.0159414	0
PC013	1	3.32	48	1249	0.173737	0.0869303	22.011	1.4493	1402	1435430	38.1385	75.6661	0.932662	36.342	2406.53	114.724	1.45377e+06	383.13	0.042764	0
PC014	2	3.43	51.6667	1190.5	0.173737	0.0869303	22.011	1.4493	1402	1435430	38.3937	75.9268	0.932662	36.5917	2406.59	114.47	1.45377e+06	383.172	0.042764	0
PC015	2	3.41429	51.1429	1191	0.173737	0.0869303	22.004	1.44908	1402	1435430	38.55	76.0905	0.932662	36.7444	2406.64	114.309	1.45377e+06	383.18	0.042764	0
PC016	2	3.705	60.8333	1163	0.173737	0.0869303	22.004	1.44908	597	1435422	38.7907	76.341	0.932662	36.9796	2406.71	114.063	1.45377e+06	383.198	0.042764	0
PC017	2	3.41429	51.1429	1158	0.173737	0.0869303	22.004	1.44908	597	1435422	39.0221	76.5818	0.932662	37.2057	2406.79	113.827	1.45377e+06	383.215	0.042764	0
PC018	1	3.32	48	1118	0.173737	0.0869303	21.977	1.4517	597	1435422	39.2698	76.8416	0.932662	37.4475	2406.87	113.57	1.45377e+06	383.224	0.042764	0
PC020	4	3.62429	109.762	1114	0.188252	0.0875225	22.075	1.45354	3856	1435514	32.1275	69.7568	0.932662	30.4407	2406.28	120.407	1.45377e+06	381.222	0.0159414	0
PC021	1	3.32	48	1135	0.188252	0.0875225	22.079	1.45031	3856	1435514	32.3691	69.9984	0.932662	30.6775	2406.31	120.173	1.45377e+06	381.28	0.0159414	0
PC022	2	3.392	105	1129	0.188252	0.0875225	22.079	1.45031	3827	1435494	32.5893	70.2206	0.932662	30.8933	2406.34	119.957	1.45377e+06	381.325	0.0159414	0
PC023	1	3.32	48	1125	0.188252	0.0875225	22.079	1.45031	3827	1435494	32.8216	70.4526	0.932662	31.121	2406.37	119.732	1.45377e+06	381.382	0.0159414	0
PC025	2	3.452	52.4	798	0.192259	0.0864046	22.077	1.46086	357	1435440	35.4767	73.75	0.932662	33.6838	2409.9	116.402	1.45377e+06	378.948	0.042764	0
PC026	2	3.452	52.4	855.5	0.192259	0.0864046	22.046	1.46072	357	1435440	35.7303	74.0223	0.932662	33.9316	2410.06	116.135	1.45377e+06	378.89	0.042764	0
PC027	3	3.684	84.8	900.5	0.192259	0.0864046	22.046	1.46072	334	1435426	35.9907	74.3049	0.932662	34.1858	2410.24	115.858	1.45377e+06	378.812	0.042764	0
PC028	2	3.76	62.6667	894.5	0.192259	0.0864046	22.046	1.46072	334	1435426	36.2181	74.5367	0.932662	34.4085	2410.3	115.631	1.45377e+06	378.827	0.042764	0
PC029	0	0	0	1012.5	0.18052	0.0840611	22.046	1.46072	334	1435426	36.4791	74.808	0.932662	34.6639	2410.42	115.365	1.45377e+06	378.814	0.042764	0
PC030	4	3.66167	120.4	1022.5	0.18052	0.0840611	22.006	1.46053	334	1435426	36.7609	75.0982	0.932662	34.9397	2410.52	115.081	1.45377e+06	378.814	0.042764	0
PC031	3	3.37514	130.008	1109.5	0.180083	0.0889876	22.068	1.45188	3648	1435484	34.3476	71.7581	0.932662	32.6348	2405.61	118.542	1.45377e+06	382.63	0.0159414	0
PC032	1	3.32	48	1096	0.180083	0.0889876	22.078	1.44806	3648	1435484	34.1486	71.5204	0.932662	32.4429	2405.43	118.786	1.45377e+06	382.726	0.0159414	0
PC033	2	3.70667	102	1078	0.180083	0.0889876	22.078	1.44806	3648	1435484	33.9721	71.294	0.932662	32.274	2405.21	119.023	1.45377e+06	382.867	0.0159414	0
PC034	1	3.32	48	1063.5	0.180083	0.0889876	22.078	1.44806	3835	1435496	33.7846	71.058	0.932662	32.0944	2405	119.269	1.45377e+06	382.996	0.0159414	0
PC035	2	3.54	55.3333	973.5	0.180083	0.0889876	22.078	1.44806	3835	1435496	33.6017	70.8228	0.932662	31.9197	2404.78	119.516	1.45377e+06	383.136	0.0159414	0
PC036	0	0	0	958	0.188252	0.0875225	22.084	1.44737	3844	1435504	33.4355	70.6068	0.932662	31.7611	2404.57	119.744	1.45377e+06	383.267	0.0159414	0
PC037	2	3.527	74.4	1421.5	0.173737	0.0869303	22.002	1.45498	1400	1435424	37.8611	75.6626	0.932662	36.0486	2407.81	114.625	1.45377e+06	381.826	0.042764	0
PC038	1	4.32	214.797	1445	0.173737	0.0869303	22.002	1.45498	1400	1435424	37.5945	75.3786	0.932662	35.7886	2407.68	114.907	1.45377e+06	381.846	0.042764	0
PC039	1	4.48	210	1442	0.173737	0.0869303	22.002	1.45498	2146	1435438	37.3552	75.1341	0.932662	35.5543	2407.63	115.146	1.45377e+06	381.815	0.042764	0
PC040	0	0	0	1423	0.173737	0.0869303	22.002	1.45498	2146	1435438	37.1667	74.958	0.932662	35.3687	2407.66	115.313	1.45377e+06	381.714	0.042764	0
PC041	0	0	0	1438.5	0.173737	0.0869303	22.015	1.45212	2146	1435438	37.1989	74.9626	0.932662	35.4023	2407.53	115.317	1.45377e+06	381.848	0.042764	0
PC042	1	3.32	48	1436.5	0.173737	0.0869303	22.05	1.4553	2146	1435438	36.947	74.7145	0.932662	35.155	2407.51	115.557	1.45377e+06	381.772	0.042764	0
PC043	0	0	0	1148.5	0.180083	0.0889876	22.068	1.44906	2259	1435460	36.1553	73.4407	0.932662	34.4181	2405.26	116.974	1.45377e+06	383.596	0.042764	0
PC044	0	0	0	1145.5	0.180083	0.0889876	22.068	1.44906	2853	1435470	35.9505	73.2299	0.932662	34.2178	2405.22	117.179	1.45377e+06	383.564	0.042764	0
PC045	0	0	0	1123.5	0.180083	0.0889876	22.068	1.44906	2853	1435470	35.6842	72.9561	0.932662	33.9573	2405.16	117.445	1.45377e+06	383.519	0.0159414	0
PC047	0	0	0	1104	0.180083	0.0889876	22.06	1.44867	2853	1435470	35.1179	72.3733	0.932662	33.4035	2405.04	118.012	1.45377e+06	383.427	0.0159414	0
PC048	1	4.4	350	1052	0.180083	0.0889876	22.06	1.44867	3655	1435484	34.868	72.1115	0.932662	33.1594	2404.97	118.269	1.45377e+06	383.402	0.0159414	0
PC049	2	3.45	84	694	0.192259	0.0864046	22.097	1.46092	1745	1435470	33.4328	71.7511	0.932662	31.6791	2409.77	118.36	1.45377e+06	378.347	0.0159414	0
PC050	3	3.46333	57.2133	696	0.192259	0.0864046	22.097	1.46092	1745	1435470	33.6793	72.0021	0.932662	31.9206	2409.84	118.114	1.45377e+06	378.365	0.0159414	0
PC051	1	3.98	70	699.5	0.192259	0.0864046	22.097	1.46092	946	1435462	33.8989	72.2239	0.932662	32.1357	2409.89	117.897	1.45377e+06	378.39	0.0159414	0
PC052	0	0	0	701	0.192259	0.0864046	22.097	1.46092	946	1435462	34.1721	72.4985	0.932662	32.4034	2409.95	117.628	1.45377e+06	378.43	0.0159414	0
PC053	2	3.716	61.2	722.5	0.192259	0.0864046	22.077	1.46086	946	1435462	34.4572	72.79	0.932662	32.6825	2410.04	117.342	1.45377e+06	378.443	0.0159414	0
PC054	0	0	0	725	0.192259	0.0864046	22.077	1.46086	946	1435462	34.69	73.0245	0.932662	32.9105	2410.1	117.112	1.45377e+06	378.473	0.0159414	0
PC056	1	3.63	25	794	0.180083	0.0889876	22.078	1.45121	3827	1435494	33.1081	70.6787	0.932662	31.4066	2406.14	119.53	1.45377e+06	381.692	0.0159414	0
RAP001	6	4.07	304.582	153	0.077003	0.0296877	22.103	1.82503	1172	1172	12.0421	1285.03	0.778	1.40836	5803.51	12.2495	3447.54	12.2495	0	0
RAP002	4	4.15833	372	38	0.077003	0.0296877	22.103	1.82503	1172	1172	12.6	1285	0.778	2.00554	5802.97	12.3511	3447.54	12.3511	0	0
RAP003	3	3.97857	246.571	38	0.077003	0.0296877	22.105	1.82828	1172	1172	13.0651	1284.97	0.778	2.49984	5802.52	12.4514	3447.54	12.4514	0	0
RAP004	3	4.19	403	153	0.077003	0.0296877	22.103	1.82503	1172	1172	11.9696	1285.11	0.778	1.35045	5803.59	12.1637	3447.54	12.1637	0	0
RAP005	1	3.85	250	153	0.077003	0.0296877	22.103	1.82503	1172	1172	12.2808	1285.06	0.778	1.67572	5803.28	12.2456	3447.54	12.2456	0	0
RAP006	2	4.095	310	153	0.077003	0.0296877	22.103	1.82503	1172	1172	12.5915	1285.01	0.778	2.00033	5802.98	12.3348	3447.54	12.3348	0	0
RAP007	1	4.34	370	178	0.077003	0.0296877	22.099	1.83523	1172	1172	14.0971	1282.81	0.778	3.62453	5801.24	14.5941	3447.54	14.5941	0	0
RAP008	3	4.31778	163.333	233	0.04058	0.019374	22.099	1.83523	1172	1172	14.3794	1282.88	0.778	3.8673	5800.97	14.5938	3447.54	14.5938	0	0
RAP009	2	4.38	310	233	0.04058	0.019374	22.099	1.83523	1172	1172	14.6425	1282.95	0.778	4.09364	5800.73	14.5853	3447.54	14.5853	0	0
RAP013	2	4.2	335.714	20	0.071701	0.0331493	22.013	1.77731	1172	1172	1.42549	1291.13	0.778	2.25887	5814.55	10.3322	3447.54	10.3322	0	0
RAP014	2	4.27	352.857	44	0.071701	0.0331493	22.012	1.77848	1172	1172	1.27609	1291.11	0.778	2.34674	5814.69	10.4746	3447.54	10.4746	0	0
RAP015	2	4.242	346	43	0.071701	0.0331493	22.012	1.77419	1172	1172	1.14015	1291.84	0.778	2.38078	5814.92	9.95358	3447.54	9.95358	0	0
RAP016	0	0	0	95	0.071701	0.0331493	22.015	1.78605	1172	1172	0.361964	1290.92	0.778	3.67108	5816.15	12.0593	3447.54	12.0593	0	0
RAP017	0	0	0	195	0.071701	0.0331493	22.015	1.78605	1172	1172	0.642303	1291.21	0.778	3.8443	5816.33	11.9533	3447.54	11.9533	0	0
RAP018	0	0	0	195	0.071701	0.0331493	22.016	1.78112	1172	1172	0.514727	1291.52	0.778	4.00437	5816.48	11.7979	3447.54	11.7979	0	0
RAP019	1	4.34	370	214	0.101142	0.0307018	22.011	1.77011	1172	1172	2.01837	1296.27	0.778	3.90543	5817.08	8.40136	3447.54	8.40136	0	0
RAP020	1	4.48	210	214	0.101142	0.0307018	22.011	1.77011	1172	1172	2.11572	1296.46	0.778	4.08539	5817.27	8.4969	3447.54	8.4969	0	0
RAP021	0	0	0	214	0.101142	0.0307018	22.002	1.77392	1172	1172	2.2229	1296.66	0.778	4.2814	5817.48	8.6114	3447.54	8.6114	0	0
RAP022	2	3.82889	235.778	170	0.068833	0.0298519	22.006	1.81379	1172	1172	3.95567	1284.81	0.778	4.9179	5813.71	16.4471	3447.54	16.4471	0	0
RAP023	0	0	0	249	0.068833	0.0298519	22.005	1.80841	1172	1172	3.84528	1284.93	0.778	5.02414	5813.92	16.4755	3447.54	16.4755	0	0
RAP024	1	3.85	250	249	0.068833	0.0298519	22.005	1.80841	1172	1172	3.726	1285.06	0.778	5.11652	5814.12	16.4847	3447.54	16.4847	0	0
RAP026	1	4.34	370	62	0.068833	0.0298519	22.001	1.80122	1172	1172	3.13275	1285.77	0.778	3.56589	5813.25	15.0421	3447.54	15.0421	0	0
RAP027	2	4.38	310	62	0.068833	0.0298519	22.001	1.80122	1172	1172	2.98531	1285.88	0.778	3.6845	5813.45	15.0708	3447.54	15.0708	0	0
RAP028	3	3.98333	246.444	208	0.03857	0.0191063	22.133	1.74283	0	1172	71.0397	1334.88	0.778	1.10914	5892.96	3.94208	3447.54	3.94208	0	0
RAP029	2	4.23111	343.333	208	0.03857	0.0191063	22.133	1.74283	0	1172	70.8292	1334.96	0.778	1.24514	5892.8	3.86273	3447.54	3.86273	0	0
RAP030	3	3.85375	200	208	0.03857	0.0191063	22.133	1.74283	0	1172	70.7452	1334.94	0.778	1.27017	5892.76	3.74939	3447.54	3.74939	0	0
RAP031	3	4.18909	325.636	6	0.068833	0.0298519	22.003	1.79475	1172	1172	1.73269	1287.39	0.778	2.95784	5813.97	13.8082	3447.54	13.8082	0	0
RAP032	4	4.20132	328.792	17	0.068833	0.0298519	22.003	1.79475	1172	1172	2.03981	1287.07	0.778	3.00218	5813.73	13.9787	3447.54	13.9787	0	0
RAP033	4	4.25	331.263	17	0.068833	0.0298519	22.001	1.80122	1172	1172	2.41866	1286.7	0.778	3.00597	5813.44	14.1563	3447.54	14.1563	0	0
RAP034	3	4.02031	266.25	231	0.0399335	0.0182851	22.14	1.7493	0	1172	71.1185	1331.59	0.778	0.0365923	5894.5	1.82679	3447.54	1.82679	0	0
RAP035	4	4.02081	263.838	231	0.0399335	0.0182851	22.14	1.7493	0	1172	71.3113	1331.5	0.778	0	5894.67	1.64121	3447.54	1.64121	0	0
RAP036	4	3.9963	256.519	250	0.040984	0.0158381	22.14	1.7493	0	1172	71.4983	1331.39	0.778	0	5894.83	1.51314	3447.54	1.51314	0	0
RAP037	3	3.96583	258	484	0.038213	0.0176648	22.147	1.73237	0	1172	75.726	1328.82	0.778	2.28871	5898.62	3.89242	3447.54	3.89242	0	0
RAP038	3	3.9875	246.333	484	0.038213	0.0176648	22.147	1.73237	0	1172	75.543	1328.89	0.778	2.14771	5898.48	3.70853	3447.54	3.70853	0	0
RAP039	4	4.18065	264.516	484	0.038213	0.0176648	22.147	1.73237	0	1172	75.3798	1328.87	0.778	2.06509	5898.39	3.55985	3447.54	3.55985	0	0
RAP040	5	4.30158	325.368	580	0.034413	0.0187134	22.148	1.73325	0	1172	73.2016	1334.56	0.778	2.84673	5894.36	6.15608	3447.54	6.15608	0	0
RAP041	2	4.368	346	580	0.034413	0.0187134	22.142	1.73849	0	1172	72.9267	1334.76	0.778	2.72245	5894.1	6.07086	3447.54	6.07086	0	0
RAP042	4	4.23767	328.933	609	0.034413	0.0187134	22.142	1.73849	0	1172	72.6618	1334.96	0.778	2.64599	5893.85	6.02106	3447.54	6.02106	0	0
RAP043	1	4.34	370	771	0.035714	0.0177013	22.122	1.71206	0	1172	76.7878	1330.5	0.778	2.77772	5898.48	6.42252	3447.54	6.42252	0	0
RAP044	0	0	0	771	0.035714	0.0177013	22.122	1.71206	0	1172	76.9153	1330.48	0.778	2.93613	5898.57	6.59492	3447.54	6.59492	0	0
RAP045	0	0	0	771	0.035714	0.0177013	22.122	1.71206	0	1172	77.0816	1330.43	0.778	3.13716	5898.69	6.80613	3447.54	6.80613	0	0
RAP046	3	4.15125	286.199	673	0.0493515	0.0105707	22.024	1.81614	1172	1172	15.2086	1291.35	0.778	5.47556	5802.07	8.59783	3447.54	8.59783	0	0
RAP047	2	3.796	171.6	673	0.0493515	0.0105707	22.024	1.81614	1172	1172	15.0639	1291.3	0.778	5.31855	5802.18	8.52576	3447.54	8.52576	0	0
RAP048	1	4.34	370	574	0.078442	0.0136118	22.049	1.81744	1172	1172	14.9179	1291.22	0.778	5.14939	5802.27	8.47454	3447.54	8.47454	0	0
RAP049	0	0	0	505	0.055716	0.0309172	22.077	1.78256	1172	1172	10.704	1300.08	0.778	5.53629	5811.91	2.62563	3447.54	2.62563	0	0
RAP050	0	0	0	504	0.055716	0.0309172	22.077	1.78256	1172	1172	10.4503	1300	0.778	5.37852	5812.09	2.5929	3447.54	2.5929	0	0
RAP051	0	0	0	504	0.055716	0.0309172	22.077	1.78256	1172	1172	10.1982	1299.96	0.778	5.25328	5812.31	2.62161	3447.54	2.62161	0	0
RAP052	0	0	0	904	0.0433035	0.0187777	22.089	1.8346	1172	1172	12.8616	1279.13	0.778	5.4236	5803.14	18.0956	3447.54	18.0956	0	0
RAP053	0	0	0	904	0.0433035	0.0187777	22.089	1.8346	1172	1172	12.8331	1279.09	0.778	5.4479	5803.2	18.1355	3447.54	18.1355	0	0
RAP054	0	0	0	904	0.0433035	0.0187777	22.089	1.8346	1172	1172	12.7834	1279.08	0.778	5.45213	5803.27	18.1562	3447.54	18.1562	0	0
RAPB1	1	4.34	370	19	0.149014	0.0813661	22.015	1.77964	1172	1172	5.03213	1290.72	0.778	0.216069	5811.02	7.95456	3447.54	7.95456	0	0
RAPB2	2	3.83	184	19	0.149014	0.0813661	22.015	1.77964	1172	1172	4.83127	1290.77	0.778	0.235249	5811.22	8.02347	3447.54	8.02347	0	0
TIM001	1	4.46	275	104.43	0.296204	0.287481	29.03	1.75837	0	2718331	215.644	327.543	0.932662	179.751	313.447	449.055	1.45377e+06	449.055	0	0
TIM002	3	3.29406	59.2432	109.38	0.296204	0.287481	29.0335	1.76497	0	2717128	215.317	329.885	0.932662	179.107	311.911	448.722	1.45377e+06	448.722	0	0
TIM003	1	2.93	76.2	108.1	0.345392	0.314695	29.0475	1.76581	0	2714743	214.106	331.206	0.932662	177.845	311.776	449.458	1.45377e+06	449.458	0	0
TIM004	2	3.33371	48.3548	106.24	0.345392	0.314695	29.037	1.76759	0	2708669	213.077	332.485	0.932662	176.754	311.55	450.056	1.45377e+06	450.056	0	0
TIM005	3	3.6	101.625	103.61	0.345392	0.314695	29.036	1.76705	0	2707184	212.63	333.71	0.932662	176.187	310.959	450.162	1.45377e+06	450.162	0	0
TIM006	4	3.50462	103.769	101.14	0.274135	0.368611	29.046	1.76478	0	2695287	210.637	332.83	0.932662	174.556	313.025	452.136	1.45377e+06	452.136	0	0
TIM007	3	3.98333	131	98.92	0.274135	0.368611	29.0515	1.76358	0	2695669	211.462	332.08	0.932662	175.389	312.997	451.586	1.45377e+06	451.586	0	0
TIM008	2	3.024	82.96	105.56	0.314285	0.335753	29.042	1.75856	0	2692853	210.708	329.496	0.932662	175.111	315.474	452.909	1.45377e+06	452.909	0	0
TIM009	4	3.5352	130.563	73.67	0.314285	0.335753	29.0395	1.75527	0	2693400	211.331	327.578	0.932662	175.956	316.483	452.871	1.45377e+06	452.871	0	0
TIM010	2	3.64571	112.857	113.75	0.296204	0.287481	29.031	1.75634	0	2705868	213.622	327.305	0.932662	178.01	315.058	450.912	1.45377e+06	450.912	0	0
TIM011	2	2.98571	72.1714	107.24	0.345392	0.314695	29.025	1.77121	0	2718890	215.342	333.348	0.932662	178.63	309.316	447.848	1.45377e+06	447.848	0	0
TIM012	3	3.5075	111.8	108.77	0.345392	0.314695	29.033	1.76922	0	2716741	215.121	332.514	0.932662	178.552	310.089	448.241	1.45377e+06	448.241	0	0
TIM013	1	4.36643	276.143	77.98	0.345392	0.314695	29.032	1.76825	0	2719287	216.472	331.576	0.932662	179.879	309.838	447.276	1.45377e+06	447.276	0	0
TIM014	1	3.32	48	109.01	0.326253	0.316915	29.0325	1.76907	0	2724137	217.939	331.637	0.932662	181.165	308.768	445.967	1.45377e+06	445.967	0	0
TIM015	2	3.65	85.3333	94.36	0.296204	0.287481	29.037	1.76354	0	2719638	216.957	329.855	0.932662	180.557	310.783	447.28	1.45377e+06	447.28	0	0
TIM016	4	3.60444	126.044	89.98	0.296204	0.287481	29.037	1.76354	0	2721776	217.219	328.999	0.932662	180.916	311.242	447.272	1.45377e+06	447.272	0	0
TIM017	5	3.03674	74.513	80.03	0.296204	0.287481	29.036	1.76123	0	2722587	217.823	328.446	0.932662	181.532	311.236	446.886	1.45377e+06	446.886	0	0
TIM018	1	3.32	48	72.51	0.38599	0.307174	29.036	1.76411	0	2724361	218.96	329.807	0.932662	182.331	309.423	445.527	1.45377e+06	445.527	0	0
TIM020	3	3.33357	68.6	123.86	0.38599	0.307174	29.0385	1.75946	0	2728474	221.468	328.242	0.932662	184.779	308.858	443.731	1.45377e+06	443.731	0	0
TIM021	1	3.32	48	106.38	0.336407	0.293848	29.005	1.77019	0	2729832	224.769	334.089	0.932662	186.873	302.266	439.388	1.45377e+06	439.388	0	0
TIM022	6	3.34883	60.6498	106.2	0.336407	0.293848	29.005	1.77019	0	2729228	223.819	333.463	0.932662	186.115	303.37	440.364	1.45377e+06	440.364	0	0
TIM023	2	3.548	93.4	76.2	0.336407	0.293848	28.9995	1.76727	0	2729882	224.851	332.423	0.932662	187.171	303.433	439.706	1.45377e+06	439.706	0	0
TIM024	2	4.275	155	32.39	0.362179	0.297912	29.0185	1.76181	0	2729276	224.543	330.842	0.932662	187.12	304.81	440.362	1.45377e+06	440.362	0	0
TIM025	3	3.47714	77.9286	164.905	0.362179	0.297912	29.0185	1.75675	0	2729977	225.829	328.902	0.932662	188.538	305.378	439.735	1.45377e+06	439.735	0	0
TIM026	5	3.74222	168.333	75.58	0.362179	0.297912	29.024	1.76058	0	2729055	224.02	329.424	0.932662	186.861	306.221	441.181	1.45377e+06	441.181	0	0
TIM027	2	3.855	135	93.07	0.38599	0.307174	29.0295	1.7641	0	2728413	222.918	330.047	0.932662	185.795	306.511	441.987	1.45377e+06	441.987	0	0
TIM028	1	3.32	48	103.06	0.326253	0.316915	29.025	1.76952	0	2728961	222.521	332.047	0.932662	185.159	305.3	441.838	1.45377e+06	441.838	0	0
TIM029	3	3.24385	62.3538	111.36	0.326253	0.316915	29.02	1.7724	0	2728122	221.274	333.054	0.932662	183.915	305.414	442.693	1.45377e+06	442.693	0	0
TIM030	3	3.47	99.04	110.98	0.326253	0.316915	29.0135	1.77528	0	2728050	220.779	334.724	0.932662	183.251	304.529	442.744	1.45377e+06	442.744	0	0
TIM031	5	3.38193	60.7372	74.1	0.278622	0.389913	29.022	1.74998	0	2683567	206.964	327.685	0.932662	172.113	319.549	456.734	1.45377e+06	456.734	0	0
TIM032	2	3.35929	73.0714	117.65	0.314285	0.335753	29.0445	1.75197	0	2688605	209.416	327.106	0.932662	174.353	318.218	454.706	1.45377e+06	454.706	0	0
TIM033	2	3.34907	54.3373	94.35	0.314285	0.335753	29.0395	1.75527	0	2690302	210.066	328.213	0.932662	174.747	316.906	453.823	1.45377e+06	453.823	0	0
TIM034	5	3.25	94.24	71.45	0.314285	0.335753	29.0275	1.75639	0	2687804	208.748	330.265	0.932662	173.274	316.299	454.453	1.45377e+06	454.453	0	0
TIM035	2	3.396	63.1333	98.61	0.274135	0.368611	29.046	1.76002	0	2692597	210.458	330.982	0.932662	174.667	314.534	452.749	1.45377e+06	452.749	0	0
TIM036	2	3.27667	51.1333	85.45	0.274135	0.368611	29.0445	1.76127	0	2692361	209.809	331.766	0.932662	173.981	314.411	453.131	1.45377e+06	453.131	0	0
TIM037	1	4.46	275	71.07	0.274135	0.368611	29.032	1.75771	0	2687639	208.287	331.254	0.932662	172.72	315.887	454.612	1.45377e+06	454.612	0	0
TIM038	4	3.43976	80.2229	89.78	0.29233	0.38412	29.0215	1.75646	0	2683649	206.462	331.324	0.932662	171.108	317.151	456.22	1.45377e+06	456.22	0	0
TIM039	2	3.06	66.8	86.66	0.29233	0.38412	29.0125	1.75532	0	2683563	206.018	332.421	0.932662	170.555	316.649	456.345	1.45377e+06	456.345	0	0
TIM041	1	3.32	48	115.94	0.347264	0.372992	28.8825	1.79276	0	2776296	244.061	364.749	0.932662	201.263	268.542	418.524	1.45377e+06	418.524	0	0
TIM042	5	3.53	116.74	112.28	0.347264	0.372992	28.8995	1.7979	0	2772121	242.677	364.669	0.932662	200.032	269.485	419.747	1.45377e+06	419.747	0	0
TIM043	4	3.40529	57.5412	103.4	0.347264	0.372992	28.9095	1.80197	0	2766586	240.789	363.49	0.932662	198.41	271.467	421.454	1.45377e+06	421.454	0	0
TIM044	2	3.40154	62.7692	101.31	0.347264	0.372992	28.9025	1.80255	0	2769137	241.057	364.607	0.932662	198.589	270.573	421.179	1.45377e+06	421.179	0	0
TIM045	4	3.77667	118.333	81.2	0.347264	0.372992	28.9035	1.79838	0	2769946	241.508	364.932	0.932662	198.975	270.071	420.771	1.45377e+06	420.771	0	0
TIM046	9	4.12037	229.778	75.19	0.347264	0.372992	28.8945	1.80305	0	2769946	241.047	365.12	0.932662	198.554	270.249	421.173	1.45377e+06	421.173	0	0
TIM047	1	3.32	48	108.82	0.347264	0.372992	28.8945	1.80305	0	2768182	240.144	365.167	0.932662	197.746	270.805	421.968	1.45377e+06	421.968	0	0
TIM048	4	3.40529	57.5412	110.9	0.347264	0.372992	28.895	1.80716	0	2766421	239.575	365.375	0.932662	197.228	271.042	422.466	1.45377e+06	422.466	0	0
TIM049	2	3.30375	49.175	109.17	0.294567	0.307916	28.903	1.81184	0	2766274	238.084	367.044	0.932662	195.82	270.95	423.753	1.45377e+06	423.753	0	0
TIM050	2	3.37211	53.8947	106.52	0.294567	0.307916	28.9265	1.81229	0	2764360	237.318	367.268	0.932662	195.127	271.31	424.429	1.45377e+06	424.429	0	0
TIM051	5	3.35264	64.7842	89.32	0.347264	0.372992	28.9235	1.80436	0	2774121	240.746	368.972	0.932662	198.111	267.989	421.383	1.45377e+06	421.383	0	0
TIM052	3	3.29462	56.6846	74.25	0.347264	0.372992	28.9055	1.79956	0	2773333	241.165	368.004	0.932662	198.524	268.33	421.016	1.45377e+06	421.016	0	0
TIM053	3	3.41441	58.502	74.83	0.347264	0.372992	28.905	1.80384	0	2771971	240.917	367.373	0.932662	198.33	268.893	421.243	1.45377e+06	421.243	0	0
TIM054	5	3.49232	81.0571	68.11	0.347264	0.372992	28.9015	1.79927	0	2771971	241.587	367.428	0.932662	198.926	268.422	420.648	1.45377e+06	420.648	0	0
TIM055	5	4.09346	195.738	60.56	0.347264	0.372992	28.9025	1.79884	0	2771394	241.512	366.382	0.932662	198.907	269.138	420.732	1.45377e+06	420.732	0	0
TIM056	6	4.205	212.11	59.97	0.347264	0.372992	28.9035	1.79838	0	2769946	241.399	365.695	0.932662	198.839	269.652	420.847	1.45377e+06	420.847	0	0
TIM057	7	3.9075	180.525	77.16	0.347264	0.372992	28.9025	1.79884	0	2774109	242.052	365.981	0.932662	199.408	269.045	420.263	1.45377e+06	420.263	0	0
TIM058	4	3.62	77.2	111.66	0.347264	0.372992	28.896	1.79379	0	2775981	243.113	366.12	0.932662	200.348	268.271	419.323	1.45377e+06	419.323	0	0
TIM059	8	3.41141	76.5486	115.23	0.347264	0.372992	28.8935	1.79324	0	2775127	243.406	365.52	0.932662	200.639	268.467	419.079	1.45377e+06	419.079	0	0
TIM061	4	3.457	90.52	126.87	0.351723	0.301365	28.8665	1.7774	0	2788891	247.607	368.65	0.932662	204.242	263.77	415.309	1.45377e+06	415.309	0	0
TIM062	4	3.33163	57.9714	115.75	0.351723	0.301365	28.8745	1.78327	0	2784005	245.221	368.556	0.932662	202.118	265.358	417.421	1.45377e+06	417.421	0	0
TIM063	2	3.41	58.1818	119.39	0.351723	0.301365	28.8875	1.78387	0	2787079	246.003	369.23	0.932662	202.787	264.429	416.725	1.45377e+06	416.725	0	0
TIM064	5	3.47	62.1667	124.58	0.351723	0.301365	28.8915	1.77846	0	2790953	246.703	370.257	0.932662	203.37	263.33	416.103	1.45377e+06	416.103	0	0
TIM065	2	3.34742	48.7097	118.56	0.351723	0.301365	28.899	1.78944	0	2785297	244.736	369.515	0.932662	201.645	265.063	417.847	1.45377e+06	417.847	0	0
TIM066	4	3.715	78.5	119.85	0.351723	0.301365	28.8965	1.78429	0	2786805	245.089	370.571	0.932662	201.919	264.169	417.536	1.45377e+06	417.536	0	0
TIM067	2	3.75667	72.0667	121.85	0.351723	0.301365	28.9015	1.7846	0	2789723	245.432	371.737	0.932662	202.183	263.215	417.243	1.45377e+06	417.243	0	0
TIM068	4	3.31071	55.3	119.2	0.351723	0.301365	28.905	1.79001	0	2785177	243.951	371.408	0.932662	200.875	264.377	418.554	1.45377e+06	418.554	0	0
TIM069	3	3.51333	205.4	121.19	0.353633	0.314723	28.908	1.78996	0	2786646	244.324	372.32	0.932662	201.177	263.565	418.237	1.45377e+06	418.237	0	0
TIM070	4	3.57663	117.049	125.93	0.353633	0.314723	28.9205	1.78966	0	2789530	244.615	373.65	0.932662	201.396	262.549	418.008	1.45377e+06	418.008	0	0
TIM071	0	0	0	102.38	0.228834	0.18995	29.093	1.60747	0	2993706	286.65	358.247	0.684258	247.615	216.235	372.537	888538	372.537	0	0
TIM072	2	3.55	73.1	106.97	0.231774	0.179	29.076	1.61201	0	2989813	287.457	359.155	0.684258	247.434	216.923	372.619	888538	372.619	0	0
TIM073	2	3.24333	49.88	106.45	0.231774	0.179	29.073	1.60835	0	2986428	287.893	359.753	0.684258	247.584	217.234	372.394	888538	372.394	0	0
TIM074	1	3.27	30	109.21	0.231774	0.179	29.0615	1.61288	0	2983242	288.989	360.992	0.684258	247.37	218.16	372.489	888538	372.489	0	0
TIM075	6	3.83507	121.904	78.21	0.231774	0.179	29.0615	1.60873	0	2986059	288.421	360.764	0.684258	248.443	217.443	371.391	888538	371.391	0	0
TIM076	1	2.8	35	62.58	0.231774	0.179	29.0705	1.60478	0	2988971	287.617	360.148	0.684258	249.278	216.595	370.579	888538	370.579	0	0
TIM077	5	3.82714	196.571	63.95	0.231774	0.179	29.079	1.60114	0	2996212	286.296	359.117	0.684258	250.601	215.212	369.299	888538	369.299	0	0
TIM078	6	3.6044	146.497	84.58	0.231774	0.179	29.0895	1.60076	0	2999527	285.57	358.342	0.684258	250.844	214.576	369.126	888538	369.126	0	0
TIM079	1	4.17	70	88.93	0.231774	0.179	29.0895	1.60076	0	2996548	285.849	358.38	0.684258	250.147	214.974	369.853	888538	369.853	0	0
TIM080	2	3.52028	63.0159	95.41	0.231774	0.179	29.082	1.6044	0	2992942	286.753	358.957	0.684258	248.943	215.993	371.054	888538	371.054	0	0
TIM081	4	3.4775	105.3	95	0.231774	0.179	29.0695	1.61359	0	2969885	290.824	363.204	0.684258	247.365	219.626	372.305	888538	372.305	0	0
TIM082	4	3.6	157.46	90.92	0.231774	0.179	29.0635	1.60913	0	2982702	289.35	361.59	0.684258	247.748	218.355	372.039	888538	372.039	0	0
TIM083	1	3.09	53.64	61.52	0.231774	0.179	29.0635	1.60913	0	2985400	288.685	361.172	0.684258	248.65	217.601	371.138	888538	371.138	0	0
TIM084	3	3.33211	61.4623	60.49	0.231774	0.179	29.061	1.60522	0	2985400	288.338	361.011	0.684258	249.258	217.173	370.52	888538	370.52	0	0
TIM085	5	3.59211	81.6463	63.8	0.231774	0.179	29.06	1.60586	0	2985172	288.34	361.294	0.684258	249.927	217.003	369.801	888538	369.801	0	0
TIM086	5	3.45719	62.7722	59.01	0.231774	0.179	29.06	1.60586	0	2982111	289.029	361.801	0.684258	249.162	217.745	370.553	888538	370.553	0	0
TIM087	3	3.27625	100.275	84	0.231774	0.179	29.0605	1.61025	0	2979198	290.098	362.906	0.684258	248.737	218.703	370.909	888538	370.909	0	0
TIM088	3	3.435	60.55	89.44	0.231774	0.179	29.055	1.61118	0	2965213	291.403	364.427	0.684258	248.647	219.764	370.906	888538	370.906	0	0
TIM089	2	3.09714	64.1143	99.75	0.231774	0.179	29.041	1.6091	0	2975419	291.238	364.634	0.684258	249.639	219.378	369.881	888538	369.881	0	0
TIM090	6	3.44182	87.64	98.81	0.231774	0.179	29.044	1.6045	0	2978870	290.057	363.483	0.684258	250.259	218.279	369.307	888538	369.307	0	0
TIM091	4	3.24836	64.6129	106.34	0.17234	0.208137	29.038	1.6031	0	2982102	290.022	363.896	0.684258	251.379	217.957	368.139	888538	368.139	0	0
TIM092	4	3.33333	62.3	105.1	0.17234	0.208137	29.041	1.60154	0	2984979	289.115	362.895	0.684258	251.564	217.191	368.003	888538	368.003	0	0
TIM093	9	3.4498	100.423	100.21	0.231774	0.179	29.044	1.6045	0	2981859	289.164	362.68	0.684258	250.892	217.407	368.705	888538	368.705	0	0
TIM094	6	3.30372	61.8938	91.05	0.231774	0.179	29.0555	1.60662	0	2982085	289.257	362.407	0.684258	249.962	217.722	369.68	888538	369.68	0	0
TIM095	4	3.43183	77.3492	90.16	0.17234	0.208137	29.0575	1.60239	0	2988703	287.811	361.101	0.684258	250.983	216.312	368.723	888538	368.723	0	0
TIM096	3	3.29308	46.4338	99.98	0.17234	0.208137	29.064	1.59928	0	2992214	287.402	360.939	0.684258	251.771	215.783	367.921	888538	367.921	0	0
TIM097	2	3.28	39.3333	104.09	0.17234	0.208137	29.056	1.59745	0	2992380	287.253	361.103	0.684258	252.599	215.446	367.054	888538	367.054	0	0
TIM098	4	3.27214	48.239	105.83	0.17234	0.208137	29.056	1.59745	0	2996163	286.898	360.962	0.684258	253.287	214.982	366.354	888538	366.354	0	0
TIM099	5	3.32488	48.829	105.26	0.17234	0.208137	29.0465	1.59883	0	2990237	288.12	362.375	0.684258	253.194	215.969	366.362	888538	366.362	0	0
TIM100	4	3.29679	43.9871	106.88	0.17234	0.208137	29.052	1.60037	0	2986497	289.035	363.235	0.684258	252.641	216.84	366.883	888538	366.883	0	0
TIM101	4	3.64774	156.464	96.55	0.228834	0.18995	29.077	1.60022	0	3007211	283.932	356.366	0.684258	250.883	213.271	369.317	888538	369.317	0	0
TIM102	3	3.3855	51.61	92.17	0.262289	0.211928	29.076	1.59394	0	3015569	282.804	355.632	0.684258	252.345	212.009	367.864	888538	367.864	0	0
TIM103	5	3.49909	103.127	100.25	0.262289	0.211928	29.076	1.59394	0	3018935	282.168	355.254	0.684258	253.25	211.274	366.956	888538	366.956	0	0
TIM104	5	3.51722	155.09	99.28	0.205695	0.227803	29.0775	1.59408	0	3015488	282.697	356.016	0.684258	253.523	211.619	366.575	888538	366.575	0	0
TIM105	3	3.16	100.827	89.01	0.205695	0.227803	29.0875	1.59437	0	3011330	283.749	357.237	0.684258	253.404	212.476	366.561	888538	366.561	0	0
TIM106	4	3.24727	56.8	99.62	0.205695	0.227803	29.0855	1.59551	0	2998595	285.567	359.056	0.684258	252.526	214.138	367.296	888538	367.296	0	0
TIM107	2	3.34333	74.1333	85.81	0.205695	0.227803	29.0775	1.59844	0	2995686	286.774	360.02	0.684258	251.374	215.391	368.408	888538	368.408	0	0
TIM108	4	3.45557	71.038	59.8	0.231774	0.179	29.0895	1.60076	0	2996548	286.485	359.091	0.684258	250.009	215.513	369.921	888538	369.921	0	0
TIM109	4	3.39909	64.6909	86.16	0.205695	0.227803	29.083	1.59717	0	3006417	284.633	357.449	0.684258	251.409	213.691	368.632	888538	368.632	0	0
TIM110	5	3.57364	95.6	91.78	0.205695	0.227803	29.095	1.5974	0	3002440	284.463	357.439	0.684258	251.863	213.441	368.156	888538	368.156	0	0
TIM111	1	4.21	430	118.2	0.273688	0.371266	28.8885	1.78779	0	2779243	245.365	365.68	0.932662	202.379	267.105	417.346	1.45377e+06	417.346	0	0
TIM112	3	3.73875	56.75	117.92	0.273688	0.371266	28.891	1.78839	0	2780290	245.297	366.986	0.932662	202.256	266.31	417.375	1.45377e+06	417.375	0	0
TIM113	1	4.38	240	109.75	0.347264	0.372992	28.891	1.78839	0	2779102	243.971	367.225	0.932662	201.061	267.011	418.544	1.45377e+06	418.544	0	0
TIM114	2	3.324	48.2667	113.1	0.273688	0.371266	28.8925	1.78893	0	2779102	244.081	367.862	0.932662	201.131	266.534	418.437	1.45377e+06	418.437	0	0
TIM115	2	3.52929	93.6286	100.98	0.347264	0.372992	28.897	1.79428	0	2777071	243.245	367.751	0.932662	200.39	267.143	419.178	1.45377e+06	419.178	0	0
TIM116	1	2.93	76.2	77.75	0.347264	0.372992	28.897	1.79428	0	2775893	242.573	368.042	0.932662	199.778	267.393	419.77	1.45377e+06	419.77	0	0
TIM117	1	3.32	48	76.96	0.347264	0.372992	28.9015	1.79469	0	2776894	242.413	368.998	0.932662	199.595	266.891	419.906	1.45377e+06	419.906	0	0
TIM118	2	3.79	124	100.29	0.347264	0.372992	28.9115	1.79497	0	2779039	243.002	369.569	0.932662	200.098	266.148	419.383	1.45377e+06	419.383	0	0
TIM120	2	3.281	50.82	111.97	0.347264	0.372992	28.9105	1.79504	0	2780056	242.532	370.8	0.932662	199.633	265.678	419.807	1.45377e+06	419.807	0	0
TON101	0	0	0	300	0.085987	0.024539	24.702	1.60355	0	3837	390.174	505.302	0.704959	326.492	2380.98	107.347	434.386	107.347	0	0
TON103	0	0	0	300	0.460755	0.20534	24.702	1.60355	0	3837	390.146	505.593	0.704959	326.469	2380.53	107.356	434.386	107.356	0	0
TON105	1	4.5	200	726	0.460755	0.20534	24.702	1.60355	0	3447	390.119	505.884	0.704959	326.446	2380.07	107.367	434.386	107.367	0	0
TON106	0	0	0	865	0.460755	0.20534	24.782	1.59958	0	9567	386.123	502.963	0.704959	322.654	2378.52	103.584	434.386	103.584	0	0
TON107	1	3.5	50	1560	0.460755	0.20534	24.782	1.59958	0	9567	386.098	503.189	0.704959	322.633	2378.16	103.591	434.386	103.591	0	0
TON109	0	0	0	1620	0.460755	0.20534	24.798	1.5955	0	6905	386.049	503.64	0.704959	322.592	2377.44	103.609	434.386	103.609	0	0
TON110	0	0	0	840	0.460755	0.20534	24.798	1.5955	0	4997	386.025	503.866	0.704959	322.572	2377.09	103.62	434.386	103.62	0	0
TON111	0	0	0	735	0.126899	0.166312	24.742	1.61054	0	24921	384.077	498.605	0.704959	320.691	2381.78	101.364	434.386	101.364	0	0
TON112	0	0	0	720	0.126899	0.166312	24.742	1.61054	0	24921	384.151	498.819	0.704959	320.763	2381.58	101.446	434.386	101.446	0	0
TON113	0	0	0	500	0.126899	0.166312	24.742	1.61054	0	24921	384.226	499.033	0.704959	320.834	2381.39	101.529	434.386	101.529	0	0
TON114	0	0	0	500	0.126899	0.166312	24.748	1.60824	0	21115	384.301	499.247	0.704959	320.906	2381.19	101.613	434.386	101.613	0	0
TON115	1	3.09	53.64	902	0.126899	0.166312	24.748	1.60824	0	18553	384.376	499.46	0.704959	320.978	2380.99	101.697	434.386	101.697	0	0
TON116	0	0	0	720	0.126899	0.166312	24.762	1.61633	0	48398	383.122	496.148	0.704959	319.782	2383.87	100.361	434.386	100.361	0	0
TON117	0	0	0	720	0.126899	0.166312	24.76	1.61426	0	48398	382.991	496.326	0.704959	319.658	2383.44	100.248	434.386	100.248	0	0
TON118	0	0	0	700	0.126899	0.166312	24.76	1.61426	0	47894	382.861	496.503	0.704959	319.535	2383	100.137	434.386	100.137	0	0
TON119	0	0	0	800	0.126899	0.166312	24.76	1.61426	0	47894	382.731	496.681	0.704959	319.412	2382.57	100.028	434.386	100.028	0	0
TON120	0	0	0	770	0.126899	0.166312	24.761	1.61212	0	45563	382.601	496.86	0.704959	319.289	2382.14	99.9206	434.386	99.9206	0	0
TON121	0	0	0	783	0.441889	0.22502	24.896	1.62222	0	62595	349.378	463.519	0.704959	287.93	2381.82	68.9931	434.386	68.9931	0	0
TON122	0	0	0	34	0.235908	0.213349	24.896	1.62222	0	62595	349.251	463.576	0.704959	287.807	2381.59	68.8487	434.386	68.8487	0	0
TON125	0	0	0	869	0.088327	0.0270385	24.894	1.62003	0	62555	348.872	463.747	0.704959	287.438	2380.87	68.4185	434.386	68.4185	0	0
TON126	0	0	0	650	0.235908	0.213349	24.891	1.62338	0	62813	346.585	460.571	0.704959	285.316	2381.97	66.5867	434.386	66.5867	0	0
TON127	0	0	0	595	0.235908	0.213349	24.891	1.62338	0	62733	346.863	460.913	0.704959	285.574	2381.9	66.8132	434.386	66.8132	0	0
TON128	0	0	0	595	0.235908	0.213349	24.891	1.62338	0	62733	347.14	461.255	0.704959	285.833	2381.82	67.0407	434.386	67.0407	0	0
TON129	0	0	0	595	0.235908	0.213349	24.891	1.62338	0	62733	347.418	461.597	0.704959	286.091	2381.74	67.2692	434.386	67.2692	0	0
TON130	0	0	0	890	0.235908	0.213349	24.911	1.62387	0	62733	347.695	461.939	0.704959	286.35	2381.66	67.4988	434.386	67.4988	0	0
TON131	1	4.32	400	470	0.695863	0.200648	24.889	1.62314	0	62555	351.915	466.021	0.704959	290.312	2381.91	71.2454	434.386	71.2454	0	0
TON132	1	4.42	250	720	0.695863	0.200648	24.889	1.62314	0	62555	352.115	466.254	0.704959	290.499	2381.87	71.4185	434.386	71.4185	0	0
TON133	0	0	0	720	0.695863	0.200648	24.89	1.62188	0	62555	352.315	466.487	0.704959	290.687	2381.84	71.592	434.386	71.592	0	0
TON134	1	3.02	110	800	0.695863	0.200648	24.89	1.62188	0	62555	352.515	466.72	0.704959	290.874	2381.8	71.7659	434.386	71.7659	0	0
TON137	1	3.5	50	700	0.091191	0.0216143	25.723	1.4297	0	83091	162.527	172.596	0.704959	2.2344	2559.97	13.5089	434.386	13.5089	0	0.0864962
TON138	1	3.5	26	700	0.091191	0.0216143	25.723	1.4297	0	83091	162.606	172.628	0.704959	2.37687	2559.78	13.6907	434.386	13.6907	0	0.0864962
TON139	3	3.76	199.333	720	0.091191	0.0216143	25.741	1.42913	0	82913	162.686	172.661	0.704959	2.52465	2559.6	13.8726	434.386	13.8726	0	0.0864962
TON141	2	4.48	350	150	0.0861955	0.0258952	25.719	1.42972	0	83747	158.134	168.969	0.704959	0.53072	2564	9.17337	434.386	9.17337	0	0.0864962
TON143	0	0	0	150	0.0861955	0.0258952	25.716	1.42952	0	83753	157.207	167.95	0.704959	1.44832	2564.02	9.23775	434.386	9.23775	0	0.0864962
TON144	0	0	0	150	0.0861955	0.0258952	25.716	1.42952	0	83753	156.744	167.44	0.704959	1.91958	2564.04	9.30933	434.386	9.30933	0	0.0864962
TON145	0	0	0	150	0.0861955	0.0258952	25.727	1.4303	0	83753	156.281	166.931	0.704959	2.40053	2564.05	9.40642	434.386	9.40642	0	0.0864962
