# Supplementary material for: Remote reefs and seamounts are the last refuges for marine predators across the Indo-Pacific
Source: PLoS Biol. 2019 Aug 6;17(8):e3000366. doi: 10.1371/journal.pbio.3000366 (PMC6684043; doi:10.1371/journal.pbio.3000366)
Supplement: S3 Data — (XLSX) [file pbio.3000366.s007.xlsx]

## Sheet: S3_Data.csv
	Depth	Chla_median	SST_median	SST_sd	Dist_nearest_pop	Dist_nearest_market	Dcoast_km	DCoralT_km	Dist_SMT1500	Type
CH2001	328	0.12676	28.7335	0.569424	601.33	1221.59	5.60875	4618.92	60.729	Deployment
CH2003	377	0.137148	28.7335	0.569424	601.549	1221.82	5.77474	4618.87	60.7774	Deployment
CH2004	494	0.137148	28.7265	0.570535	602.52	1222.79	6.38334	4618.75	61.1047	Deployment
CH2005	494	0.137148	28.7265	0.570535	602.609	1222.88	6.44967	4618.73	61.1236	Deployment
CH2006	494	0.137148	28.7265	0.570535	602.736	1223.01	6.54517	4618.69	61.152	Deployment
CH2007	494	0.137148	28.7265	0.570535	602.837	1223.11	6.61894	4618.67	61.1774	Deployment
CH2008	494	0.137148	28.7265	0.570535	602.94	1223.22	6.69702	4618.64	61.2003	Deployment
CH2009	494	0.137148	28.7265	0.570535	603.052	1223.33	6.77836	4618.62	61.2298	Deployment
CH2010	494	0.137148	28.7265	0.570535	603.144	1223.42	6.84288	4618.6	61.2568	Deployment
CH2011	800	0.179705	28.7595	0.581922	587.236	1207.73	14.1837	4611.73	48.8374	Deployment
CH2012	800	0.179705	28.7595	0.581922	587.097	1207.59	14.2504	4611.73	48.7996	Deployment
CH2013	800	0.179705	28.7595	0.581922	586.963	1207.46	14.3097	4611.74	48.7597	Deployment
CH2014	800	0.179705	28.7595	0.581922	586.855	1207.35	14.3503	4611.74	48.7274	Deployment
CH2015	800	0.179705	28.77	0.581926	585.868	1206.36	14.6809	4611.83	48.5081	Deployment
CH2016	800	0.179705	28.77	0.581926	585.767	1206.26	14.7227	4611.83	48.4806	Deployment
CH2017	368	0.179705	28.77	0.581926	585.624	1206.12	14.7842	4611.83	48.4398	Deployment
CH2018	368	0.179705	28.77	0.581926	585.52	1206.01	14.8312	4611.83	48.4086	Deployment
CH2019	368	0.179705	28.77	0.581926	585.384	1205.88	14.8917	4611.83	48.3696	Deployment
CH2020	368	0.179705	28.77	0.581926	585.276	1205.77	14.9395	4611.83	48.3398	Deployment
CH2021	800	0.152786	28.7745	0.579946	582.983	1203.54	17.6899	4609.88	45.8343	Deployment
CH2022	800	0.152786	28.7745	0.579946	583.064	1203.62	17.6546	4609.88	45.8516	Deployment
CH2023	387	0.152786	28.7745	0.579946	583.155	1203.71	17.5965	4609.89	45.8921	Deployment
CH2024	387	0.152786	28.7695	0.581533	583.265	1203.82	17.5294	4609.91	45.9379	Deployment
CH2026	387	0.152786	28.7695	0.581533	583.456	1204.01	17.4059	4609.95	46.0264	Deployment
CH2027	387	0.152786	28.7695	0.581533	583.549	1204.1	17.3461	4609.97	46.0696	Deployment
CH2028	387	0.179705	28.7695	0.581533	584.474	1205.03	16.986	4609.89	46.2625	Deployment
CH2029	387	0.179705	28.7695	0.581533	584.576	1205.13	16.9261	4609.91	46.3086	Deployment
CH2030	387	0.179705	28.7635	0.582726	584.658	1205.21	16.878	4609.92	46.3458	Deployment
CH2031	500	0.111262	28.7315	0.562123	589.364	1209.42	3.6031	4623.96	61.0267	Deployment
CH2032	500	0.111262	28.7315	0.562123	589.244	1209.3	3.7233	4623.9	60.9374	Deployment
CH2033	500	0.111262	28.7315	0.562123	589.146	1209.21	3.82556	4623.85	60.8574	Deployment
CH2034	500	0.111262	28.73	0.563064	589.066	1209.13	3.90824	4623.8	60.7933	Deployment
CH2035	500	0.111262	28.73	0.563064	588.958	1209.02	4.02199	4623.74	60.703	Deployment
CH2036	500	0.111262	28.726	0.564838	588.801	1208.9	4.57945	4622.97	59.9312	Deployment
CH2037	500	0.111262	28.726	0.564838	588.677	1208.77	4.70344	4622.91	59.8377	Deployment
CH2038	500	0.111262	28.726	0.564838	588.481	1208.58	4.91613	4622.79	59.6642	Deployment
CH2039	500	0.111262	28.726	0.564838	588.394	1208.5	4.98543	4622.77	59.6255	Deployment
CH2040	500	0.111262	28.726	0.564838	588.278	1208.38	5.09658	4622.72	59.5461	Deployment
CH2041	500	0.12344	28.723	0.563101	591.226	1211.35	3.23474	4622.47	60.1714	Deployment
CH2042	500	0.111262	28.723	0.563101	591.17	1211.29	3.32055	4622.39	60.0844	Deployment
CH2043	500	0.111262	28.723	0.563101	591.108	1211.23	3.41025	4622.32	59.9961	Deployment
CH2044	500	0.111262	28.723	0.563101	591.038	1211.17	3.512	4622.23	59.8958	Deployment
CH2045	500	0.111262	28.723	0.563101	590.989	1211.12	3.582	4622.18	59.8276	Deployment
CH2046	500	0.111262	28.723	0.563101	590.909	1211.04	3.69993	4622.08	59.7111	Deployment
CH2047	500	0.111262	28.736	0.565044	590.871	1211.01	3.75845	4622.03	59.6524	Deployment
CH2048	500	0.111262	28.736	0.565044	590.814	1210.95	3.84922	4621.95	59.5602	Deployment
CH2049	500	0.111262	28.736	0.565044	590.759	1210.9	3.93593	4621.88	59.4733	Deployment
CH2050	500	0.11569	28.736	0.565044	590.709	1210.85	4.00908	4621.82	59.4016	Deployment
CH2051	500	0.097184	28.7235	0.563601	599.197	1219.37	2.56659	4621.36	61.9995	Deployment
CH2052	500	0.097184	28.7235	0.563601	599.178	1219.35	2.62871	4621.26	61.899	Deployment
CH2053	500	0.097184	28.7285	0.565538	599.155	1219.34	2.7008	4621.14	61.7857	Deployment
CH2054	500	0.097184	28.7285	0.565538	599.133	1219.32	2.7466	4621.06	61.7075	Deployment
CH2055	500	0.12676	28.7285	0.565538	599.103	1219.29	2.82802	4620.94	61.582	Deployment
CH2056	500	0.12676	28.7285	0.565538	599.088	1219.28	2.87741	4620.86	61.5109	Deployment
CH2057	500	0.12676	28.7285	0.565538	598.968	1219.19	3.5395	4620.01	60.6995	Deployment
CH2058	500	0.12676	28.733	0.567409	598.947	1219.17	3.59144	4619.94	60.63	Deployment
CH2059	500	0.12676	28.733	0.567409	598.926	1219.15	3.67706	4619.83	60.5273	Deployment
CH2060	500	0.12676	28.733	0.567409	598.905	1219.14	3.74399	4619.75	60.4447	Deployment
CH2061	248	0.136974	28.819	0.565411	569.959	1189.83	20.1134	4627.68	61.3143	Deployment
CH2062	248	0.136974	28.819	0.565411	569.846	1189.76	20.1518	4626.75	60.5413	Deployment
CH2063	248	0.136974	28.819	0.565411	569.845	1189.75	20.1525	4626.75	60.5321	Deployment
CH2064	248	0.136974	28.819	0.565411	569.843	1189.75	20.1529	4626.71	60.5006	Deployment
CH2065	248	0.136974	28.822	0.566063	569.814	1189.73	20.1757	4626.64	60.4207	Deployment
CH2066	800	0.16896	28.71	0.542387	601.555	1220.26	4.24331	4652.28	47.9904	Deployment
CH2067	800	0.16896	28.708	0.542751	601.546	1220.3	5.04538	4651.47	48.538	Deployment
CH2068	800	0.16896	28.708	0.542751	601.666	1220.42	5.06994	4651.43	48.4859	Deployment
CH2069	800	0.16896	28.708	0.542751	601.784	1220.54	5.0503	4651.45	48.403	Deployment
CH2070	800	0.16896	28.71	0.542387	602.864	1221.58	4.41429	4652.11	47.2685	Deployment
CH2071	800	0.16896	28.71	0.543992	602.987	1221.7	4.41714	4652.13	47.1822	Deployment
CH2072	800	0.16896	28.71	0.543992	603.112	1221.83	4.4179	4652.15	47.0904	Deployment
CH2073	800	0.16896	28.71	0.543992	603.24	1221.96	4.42207	4652.17	46.9976	Deployment
CH2074	800	0.16896	28.71	0.543992	603.362	1222.08	4.42374	4652.19	46.9055	Deployment
CH2075	800	0.16896	28.71	0.543992	603.491	1222.21	4.42843	4652.21	46.8086	Deployment
CH2076	500	0.16896	28.7065	0.544113	605.09	1223.8	3.87496	4652.49	45.6269	Deployment
CH2077	500	0.16896	28.699	0.545586	605.043	1223.75	3.91127	4652.46	45.6757	Deployment
CH2078	500	0.16896	28.71	0.543992	604.155	1222.85	4.04712	4652.57	46.1535	Deployment
CH2079	500	0.16896	28.71	0.543992	604.099	1222.8	4.04612	4652.59	46.1727	Deployment
CH2080	500	0.16896	28.7125	0.542659	604.033	1222.73	4.03522	4652.63	46.1874	Deployment
CH2081	500	0.16896	28.7125	0.542659	603.985	1222.68	4.02709	4652.66	46.1975	Deployment
CH2082	500	0.16896	28.7125	0.542659	603.921	1222.61	4.01922	4652.69	46.2126	Deployment
CH2083	500	0.16896	28.7125	0.542659	603.868	1222.56	4.01344	4652.72	46.2281	Deployment
CH2084	500	0.16896	28.7125	0.542659	603.816	1222.5	4.00485	4652.75	46.2407	Deployment
CH2085	500	0.16896	28.7125	0.542659	603.737	1222.42	3.9466	4652.78	46.2657	Deployment
CH2091	150	0.203256	28.6915	0.531531	616.086	1234.04	0.982585	4665.69	29.8523	Deployment
CH2092	150	0.203256	28.6915	0.531531	616.185	1234.14	1.07221	4665.72	29.7702	Deployment
CH2093	150	0.203256	28.6915	0.531531	616.261	1234.21	1.14205	4665.74	29.7032	Deployment
CH2094	150	0.203256	28.689	0.534303	616.35	1234.3	1.2225	4665.77	29.6288	Deployment
CH2095	150	0.203256	28.689	0.534303	616.451	1234.4	1.31473	4665.8	29.5414	Deployment
CH2096	500	0.131012	28.73	0.571115	631.145	1249.02	10.388	4668.28	19.3677	Deployment
CH2097	500	0.131012	28.73	0.571115	631.266	1249.15	10.5137	4668.22	19.3705	Deployment
CH2098	500	0.131012	28.73	0.571115	631.394	1249.28	10.6353	4668.18	19.353	Deployment
CH2099	500	0.131012	28.73	0.571115	631.517	1249.41	10.759	4668.12	19.3506	Deployment
CH2100	500	0.131012	28.73	0.571115	631.628	1249.52	10.8664	4668.08	19.3399	Deployment
CH2101	500	0.131012	28.73	0.571115	631.727	1249.62	10.9621	4668.04	19.3304	Deployment
CH2102	500	0.131012	28.73	0.571115	631.842	1249.74	11.073	4668	19.3196	Deployment
CH2103	500	0.131012	28.73	0.571115	631.937	1249.84	11.1647	4667.97	19.3107	Deployment
CH2104	500	0.131012	28.7385	0.575062	632.066	1249.97	11.289	4667.92	19.3	Deployment
CH2106	220	0.1278	28.387	0.616682	825.922	1446.44	28.4731	4619.59	45.1158	Deployment
CH2108	135	0.124932	28.382	0.615605	826.181	1446.68	28.9162	4620.17	44.7805	Deployment
CH2109	157	0.124932	28.382	0.615605	826.234	1446.73	29.284	4620.59	44.6592	Deployment
CH2110	143	0.124932	28.382	0.615605	826.566	1447.05	29.3	4620.74	44.3492	Deployment
CH2111	91	0.124932	28.382	0.615605	826.512	1447	29.1645	4620.57	44.4245	Deployment
CH2112	78	0.124932	28.382	0.615605	826.427	1446.93	28.9093	4620.26	44.5537	Deployment
CH2113	76	0.1278	28.387	0.616682	826.388	1446.9	28.4662	4619.76	44.6819	Deployment
CH2114	128	0.1278	28.387	0.616682	826.153	1446.66	28.6073	4619.83	44.8704	Deployment
CH2115	130	0.1278	28.387	0.616682	826.097	1446.61	28.4437	4619.63	44.9585	Deployment
CH2116	141	0.1278	28.387	0.616682	826.275	1446.8	27.8316	4619.03	44.9285	Deployment
CH2117	78	0.1278	28.387	0.616682	826.493	1447.02	27.9109	4619.2	44.7053	Deployment
CH2118	68	0.1278	28.387	0.616682	826.725	1447.24	28.3667	4619.78	44.3884	Deployment
CH2119	70	0.124932	28.382	0.615605	826.783	1447.28	28.7274	4620.2	44.2596	Deployment
CH2120	83	0.124932	28.382	0.615605	826.741	1447.23	29.0793	4620.56	44.2285	Deployment
CH2121	97	0.124932	28.382	0.615605	827.219	1447.72	28.5123	4620.13	43.8991	Deployment
CH2122	121	0.124932	28.382	0.615605	827.161	1447.66	28.7654	4620.38	43.9015	Deployment
CH2123	111	0.124932	28.382	0.615605	827.064	1447.56	29.0033	4620.6	43.9446	Deployment
CH2124	98	0.124932	28.382	0.615605	826.063	1446.55	29.5051	4620.77	44.7764	Deployment
CH2125	100	0.124932	28.376	0.615723	825.881	1446.37	29.5878	4620.79	44.9293	Deployment
CH2126	86	0.124932	28.376	0.615723	825.757	1446.25	29.4534	4620.59	45.0697	Deployment
CH2127	121	0.124932	28.376	0.615723	825.684	1446.18	29.3001	4620.4	45.1676	Deployment
CH2128	91	0.124932	28.376	0.615723	825.663	1446.16	29.1313	4620.21	45.2199	Deployment
CH2129	100	0.1278	28.376	0.615723	825.647	1446.15	28.9933	4620.05	45.2633	Deployment
CH2130	89	0.1278	28.3815	0.616779	825.737	1446.25	28.8076	4619.88	45.2174	Deployment
CH2131	85	0.1278	28.387	0.616682	825.862	1446.39	28.0479	4619.1	45.2665	Deployment
CH2132	90	0.1278	28.387	0.616682	826.004	1446.53	27.9269	4619.02	45.1608	Deployment
CH2133	106	0.1278	28.3835	0.616569	827.105	1447.64	27.3762	4618.85	44.2569	Deployment
CH2134	103	0.1278	28.3835	0.616569	827.345	1447.88	27.2503	4618.81	44.0625	Deployment
CH2135	110	0.1278	28.3835	0.616569	827.375	1447.91	27.3888	4618.97	44.0023	Deployment
CH5001	775	0.0974905	28.704	1.01365	823.729	1444.19	31.0396	4621.5	46.6736	Deployment
CH5003	850	0.0974905	28.704	1.01365	823.652	1444.1	31.6268	4622.12	46.6532	Deployment
CH5004	850	0.0974905	28.684	1.01545	823.641	1444.08	32.0982	4622.64	46.5958	Deployment
CH5005	875	0.0974905	28.684	1.01545	823.611	1444.03	32.6103	4623.19	46.5578	Deployment
CH5006	425	0.100109	28.71	1.00661	827.166	1447.66	28.9427	4620.57	43.8623	Deployment
CH5007	425	0.100109	28.71	1.00661	827.105	1447.59	29.1185	4620.74	43.8848	Deployment
CH5008	450	0.100109	28.71	1.00661	827.024	1447.51	29.3467	4620.95	43.9168	Deployment
CH5009	475	0.100109	28.71	1.00661	826.957	1447.44	29.5486	4621.15	43.9419	Deployment
CH5010	525	0.100109	28.713	1.00872	826.891	1447.36	29.7511	4621.34	43.9665	Deployment
CH5011	650	0.100109	28.713	1.00872	826.53	1446.98	30.7731	4622.31	44.1333	Deployment
CH5012	700	0.100109	28.703	1.01068	826.478	1446.92	31.0086	4622.55	44.1467	Deployment
CH5013	725	0.100109	28.703	1.01068	826.428	1446.87	31.1948	4622.73	44.1663	Deployment
CH5014	750	0.100109	28.703	1.01068	826.355	1446.79	31.4137	4622.94	44.2028	Deployment
CH5015	750	0.100109	28.703	1.01068	826.284	1446.71	31.6385	4623.15	44.239	Deployment
CH5016	400	0.0982085	28.686	1.0026	827.627	1448.16	27.4812	4619.16	43.7448	Deployment
CH5017	400	0.0982085	28.686	1.0026	827.486	1448.01	27.7583	4619.41	43.8133	Deployment
CH5018	375	0.0982085	28.686	1.0026	827.344	1447.86	27.9862	4619.6	43.8947	Deployment
CH5019	375	0.0982085	28.686	1.0026	827.26	1447.77	28.1588	4619.76	43.9351	Deployment
CH5020	400	0.100109	28.71	1.00661	827.061	1447.57	28.4614	4620.01	44.0558	Deployment
CH5021	525	0.100109	28.708	1.01118	825.765	1446.23	30.4093	4621.64	44.8925	Deployment
CH5022	550	0.100109	28.708	1.01118	825.595	1446.05	30.7152	4621.9	45.0002	Deployment
CH5023	625	0.100109	28.708	1.01118	825.467	1445.92	30.9462	4622.11	45.0821	Deployment
CH5024	700	0.100109	28.708	1.01118	825.329	1445.77	31.2777	4622.41	45.1599	Deployment
CH5025	700	0.100109	28.695	1.01304	825.258	1445.7	31.4515	4622.57	45.2006	Deployment
CH5026	675	0.100791	28.673	0.998076	829.907	1450.48	24.9944	4617.28	42.2652	Deployment
CH5027	650	0.100791	28.675	0.999023	829.906	1450.48	25.1944	4617.49	42.2098	Deployment
CH5028	650	0.100791	28.675	0.999023	829.896	1450.46	25.448	4617.76	42.1486	Deployment
CH5029	650	0.100791	28.675	0.999023	829.886	1450.44	25.8121	4618.14	42.0604	Deployment
CH5030	650	0.100791	28.675	0.999023	829.876	1450.43	25.9648	4618.3	42.03	Deployment
CH5031	650	0.100791	28.69	0.999706	829.532	1450.08	25.9996	4618.23	42.3391	Deployment
CH5032	650	0.100791	28.69	0.999706	829.357	1449.91	26.1706	4618.35	42.4565	Deployment
CH5033	600	0.100791	28.69	0.999706	829.048	1449.59	26.4413	4618.54	42.674	Deployment
CH5034	600	0.100791	28.69	0.999706	829.049	1449.59	26.4493	4618.55	42.6711	Deployment
CH5035	625	0.100791	28.693	1.00113	828.983	1449.53	26.5157	4618.6	42.7156	Deployment
CH5036	1717	0.147669	28.929	0.963315	627.159	1246.02	17.9287	4651.3	36.0746	Deployment
CH5037	1689	0.140938	28.945	0.966411	626.927	1245.77	17.5976	4651.56	35.9071	Deployment
CH5038	1679	0.140938	28.945	0.966411	626.82	1245.65	17.3026	4651.85	35.6655	Deployment
CH5039	1679	0.140938	28.945	0.966411	626.745	1245.56	17.0825	4652.08	35.4807	Deployment
CH5040	1679	0.140938	28.945	0.966411	626.66	1245.47	16.8549	4652.31	35.2968	Deployment
CH5041	1620	0.140938	28.959	0.969082	625.726	1244.43	14.976	4654.04	34.033	Deployment
CH5042	1620	0.140938	28.962	0.972423	625.623	1244.32	14.7444	4654.26	33.8677	Deployment
CH5043	1620	0.140938	28.961	0.971152	625.524	1244.2	14.5104	4654.49	33.6963	Deployment
CH5044	1544	0.140938	28.961	0.971152	625.428	1244.09	14.274	4654.73	33.5203	Deployment
CH5045	1544	0.140938	28.961	0.971152	625.345	1244	14.0644	4654.94	33.3613	Deployment
CH5046	1709	0.146937	28.929	0.963315	627.529	1246.44	18.8121	4650.45	36.7614	Deployment
CH5047	1709	0.146937	28.929	0.963315	627.375	1246.28	18.6119	4650.59	36.6695	Deployment
CH5048	1709	0.147669	28.929	0.963315	627.201	1246.09	18.3765	4650.77	36.5565	Deployment
CH5049	1717	0.147669	28.929	0.963315	627.124	1246.01	18.2416	4650.89	36.4713	Deployment
CH5050	1717	0.147669	28.929	0.963315	627.035	1245.92	18.178	4650.91	36.4793	Deployment
CH5051	1632	0.140938	28.946	0.965763	625.694	1244.49	16.3144	4652.32	35.6005	Deployment
CH5052	1632	0.140938	28.946	0.965763	625.546	1244.34	16.1347	4652.45	35.5377	Deployment
CH5053	1632	0.140938	28.946	0.965763	625.284	1244.07	15.8551	4652.62	35.4716	Deployment
CH5054	1632	0.140938	28.969	0.965185	625.158	1243.94	15.7356	4652.69	35.4566	Deployment
CH5055	1581	0.140938	28.969	0.965185	624.965	1243.74	15.5568	4652.78	35.44	Deployment
CH5056	1679	0.140938	28.945	0.966411	626.94	1245.78	17.439	4651.77	35.7106	Deployment
CH5057	1679	0.140938	28.945	0.966411	626.883	1245.71	17.3257	4651.87	35.6318	Deployment
CH5058	1679	0.140938	28.945	0.966411	626.793	1245.61	17.1428	4652.04	35.5051	Deployment
CH5059	1679	0.140938	28.945	0.966411	626.709	1245.52	16.9649	4652.2	35.3786	Deployment
CH5060	1679	0.140938	28.945	0.966411	626.636	1245.44	16.7911	4652.37	35.2457	Deployment
CH5061	1620	0.140938	28.959	0.969082	625.551	1244.25	14.8645	4654.05	34.0829	Deployment
CH5062	1620	0.140938	28.961	0.971152	625.456	1244.15	14.6888	4654.21	33.9754	Deployment
CH5063	1565	0.140938	28.961	0.971152	625.368	1244.05	14.5211	4654.36	33.8721	Deployment
CH5064	1565	0.140938	28.961	0.971152	625.271	1243.95	14.3364	4654.53	33.7574	Deployment
CH5065	1565	0.140938	28.961	0.971152	625.167	1243.83	14.1477	4654.69	33.6465	Deployment
CH5066	1623	0.139698	28.944	0.960415	625.347	1244.31	17.5863	4649.34	38.4589	Deployment
CH5067	1623	0.139698	28.944	0.960415	625.22	1244.17	17.3971	4649.54	38.3139	Deployment
CH5068	1623	0.139698	28.944	0.960415	625.105	1244.04	17.2265	4649.72	38.1823	Deployment
CH5069	1623	0.139698	28.944	0.960415	624.985	1243.91	17.0623	4649.88	38.073	Deployment
CH5070	1623	0.139698	28.944	0.960415	624.896	1243.82	16.9297	4650.03	37.9683	Deployment
CH5071	1532	0.140938	28.968	0.962553	623.785	1242.62	15.4389	4651.55	36.9777	Deployment
CH5072	1532	0.140938	28.98	0.962441	623.678	1242.5	15.2749	4651.76	36.8238	Deployment
CH5073	1432	0.141657	28.954	0.977477	624.745	1243.15	10.7849	4659.13	29.9314	Deployment
CH5074	1526	0.140938	28.975	0.964608	623.505	1242.31	15.02	4652.09	36.5927	Deployment
CH5075	1526	0.140938	28.975	0.964608	623.38	1242.17	14.8546	4652.28	36.4734	Deployment
CH5076	616	0.156002	28.928	0.942603	609.66	1230.19	16.2383	4611.02	58.3051	Deployment
CH5077	616	0.156002	28.928	0.942603	609.451	1229.98	15.9644	4611.23	58.3513	Deployment
CH5078	616	0.156002	28.928	0.942603	609.236	1229.76	15.6826	4611.44	58.4005	Deployment
CH5079	679	0.156002	28.927	0.943812	609.063	1229.58	15.4391	4611.64	58.4586	Deployment
CH5080	674	0.156002	28.927	0.943812	608.872	1229.38	15.184	4611.83	58.5089	Deployment
CH5081	753	0.156002	28.94	0.943135	607.433	1227.89	13.2004	4613.39	58.9876	Deployment
CH5082	753	0.156002	28.93	0.941322	607.226	1227.68	12.9304	4613.59	59.0456	Deployment
CH5083	804	0.156002	28.93	0.941322	607.045	1227.49	12.6965	4613.77	59.0939	Deployment
CH5084	804	0.156002	28.93	0.941322	606.868	1227.31	12.4894	4613.91	59.1208	Deployment
CH5085	804	0.156002	28.93	0.941322	606.673	1227.11	12.2636	4614.07	59.1475	Deployment
CH5086	788	0.156002	28.921	0.940165	606.51	1227	13.6025	4612.23	57.561	Deployment
CH5087	788	0.156002	28.921	0.940165	606.333	1226.82	13.3809	4612.39	57.6013	Deployment
CH5088	788	0.156002	28.921	0.940165	606.135	1226.62	13.1345	4612.57	57.646	Deployment
CH5089	822	0.14079	28.934	0.937875	605.898	1226.38	12.8649	4612.76	57.6747	Deployment
CH5090	845	0.14079	28.934	0.937875	605.73	1226.2	12.6399	4612.93	57.7307	Deployment
CH5091	780	0.14079	28.957	0.937111	604.242	1224.67	10.7335	4614.36	58.1728	Deployment
CH5092	693	0.14079	28.957	0.937111	604.064	1224.48	10.4848	4614.56	58.2513	Deployment
CH5093	693	0.14079	28.966	0.938356	603.88	1224.29	10.2458	4614.74	58.3139	Deployment
CH5094	693	0.14079	28.966	0.938356	603.666	1224.07	10.0107	4614.9	58.3441	Deployment
CH5095	654	0.14079	28.966	0.938356	603.456	1223.86	9.75171	4615.09	58.4041	Deployment
CH5096	616	0.156002	28.932	0.943561	610.084	1230.6	16.139	4611.46	58.8833	Deployment
CH5097	604	0.156002	28.927	0.943812	609.894	1230.41	15.8792	4611.66	58.9373	Deployment
CH5098	604	0.156002	28.927	0.943812	609.705	1230.21	15.618	4611.87	58.9942	Deployment
CH5099	604	0.156002	28.927	0.943812	609.524	1230.03	15.3753	4612.06	59.042	Deployment
CH5100	604	0.156002	28.927	0.943812	609.322	1229.82	15.1105	4612.26	59.0896	Deployment
CH5101	764	0.156002	28.94	0.943135	607.941	1228.39	13.1778	4613.79	59.5783	Deployment
CH5102	764	0.156002	28.94	0.943135	607.742	1228.18	12.9207	4613.98	59.6301	Deployment
CH5103	764	0.156002	28.93	0.941322	607.515	1227.95	12.6442	4614.18	59.6713	Deployment
CH5104	764	0.156002	28.938	0.942099	607.327	1227.75	12.4142	4614.34	59.7082	Deployment
CH5105	804	0.156002	28.938	0.942099	607.105	1227.53	12.1379	4614.54	59.7577	Deployment
CH5106	728	0.156002	28.929	0.940816	607.826	1228.34	14.859	4611.52	57.6882	Deployment
CH5107	728	0.156002	28.929	0.940816	607.618	1228.13	14.6008	4611.7	57.7273	Deployment
CH5108	736	0.156002	28.937	0.94225	607.408	1227.91	14.341	4611.89	57.7664	Deployment
CH5109	736	0.156002	28.921	0.940165	607.21	1227.71	14.0937	4612.07	57.8066	Deployment
CH5110	736	0.156002	28.921	0.940165	607.025	1227.52	13.8598	4612.25	57.8484	Deployment
CH5111	845	0.14079	28.942	0.939202	605.601	1226.06	12.1547	4613.46	58.0984	Deployment
CH5112	845	0.14079	28.942	0.939202	605.407	1225.86	11.9022	4613.65	58.1577	Deployment
CH5113	845	0.14079	28.942	0.939202	605.22	1225.66	11.6688	4613.82	58.2051	Deployment
CH5114	780	0.14079	28.942	0.939202	605.036	1225.47	11.4369	4613.99	58.2559	Deployment
CH5115	780	0.14079	28.942	0.939202	604.838	1225.27	11.1783	4614.19	58.3199	Deployment
CH5116	441	0.194914	28.644	0.999889	771.53	1387.24	13.6396	4716.66	32.3386	Deployment
CH5117	441	0.194914	28.643	0.995086	771.399	1387.1	13.8331	4716.87	32.1118	Deployment
CH5118	558	0.170456	28.643	0.995086	771.263	1386.94	14.0369	4717.09	31.8754	Deployment
CH5119	558	0.170456	28.639	0.995465	771.164	1386.83	14.2101	4717.31	31.6477	Deployment
CH5120	558	0.170456	28.639	0.995465	771.051	1386.7	14.3943	4717.53	31.4248	Deployment
CH5121	733	0.167098	28.644	0.991518	770.239	1385.74	13.0857	4719.37	29.5233	Deployment
CH5122	733	0.167098	28.644	0.991518	770.093	1385.58	12.8794	4719.57	29.3122	Deployment
CH5123	733	0.167098	28.644	0.991518	769.948	1385.42	12.6801	4719.76	29.112	Deployment
CH5124	742	0.167098	28.648	0.992325	769.802	1385.26	12.4767	4719.96	28.901	Deployment
CH5125	806	0.167098	28.648	0.992325	769.674	1385.11	12.2858	4720.18	28.6815	Deployment
CH5126	213	0.191559	28.645	1.00962	772.325	1388.47	11.9175	4710.6	38.4937	Deployment
CH5127	337	0.191559	28.645	1.00962	772.117	1388.24	12.0835	4710.88	38.1885	Deployment
CH5128	337	0.191559	28.638	1.00865	771.938	1388.04	12.2335	4711.13	37.9239	Deployment
CH5129	337	0.191559	28.638	1.00865	771.813	1387.9	12.3413	4711.36	37.6817	Deployment
CH5130	301	0.191559	28.638	1.00218	771.612	1387.68	12.5212	4711.62	37.4043	Deployment
CH5131	334	0.191559	28.638	1.00218	771.22	1387.24	12.8973	4712.25	36.729	Deployment
CH5132	297	0.194914	28.635	1.00133	771.046	1387.04	13.0739	4712.52	36.4513	Deployment
CH5133	297	0.194914	28.635	1.00133	770.891	1386.87	13.2332	4712.74	36.2213	Deployment
CH5134	297	0.194914	28.635	1.00133	770.739	1386.7	13.3974	4712.99	35.9574	Deployment
CH5135	367	0.194914	28.638	0.995491	770.601	1386.55	13.5513	4713.22	35.7162	Deployment
CH5136	191	0.191559	28.64	1.01022	772.486	1388.7	11.8866	4709.62	39.4876	Deployment
CH5137	191	0.191559	28.645	1.00962	772.35	1388.55	11.9811	4709.78	39.3198	Deployment
CH5138	191	0.191559	28.645	1.00962	772.225	1388.41	12.0703	4709.92	39.1598	Deployment
CH5139	191	0.191559	28.645	1.00962	772.111	1388.29	12.1544	4710.05	39.0212	Deployment
CH5140	250	0.191559	28.645	1.00962	771.976	1388.14	12.2548	4710.21	38.8454	Deployment
CH5141	697	0.0971775	28.651	0.998494	823.793	1444.45	23.9125	4613.31	48.5397	Deployment
CH5142	697	0.0971775	28.653	1.00012	823.61	1444.27	24.112	4613.44	48.6509	Deployment
CH5143	697	0.0971775	28.653	1.00012	823.464	1444.12	24.2721	4613.54	48.739	Deployment
CH5144	697	0.0971775	28.653	1.00012	823.318	1443.97	24.4628	4613.69	48.8164	Deployment
CH5145	782	0.096546	28.653	1.00012	823.099	1443.74	24.7309	4613.88	48.9405	Deployment
CH5146	606	0.0971775	28.657	0.996916	824.1	1444.79	22.5829	4611.87	48.7653	Deployment
CH5147	759	0.0971775	28.657	0.996916	823.91	1444.6	22.8232	4612.04	48.8613	Deployment
CH5148	759	0.0971775	28.657	0.996916	823.757	1444.44	23.0028	4612.17	48.9442	Deployment
CH5149	759	0.0971775	28.658	0.998391	823.607	1444.29	23.1844	4612.29	49.0245	Deployment
CH5150	759	0.0971775	28.658	0.998391	823.41	1444.09	23.4443	4612.49	49.1226	Deployment
CH5151	327	0.0990985	28.692	0.99231	825.75	1446.48	20.2708	4610.06	48.0885	Deployment
CH5152	327	0.0990985	28.692	0.99231	825.555	1446.28	20.5046	4610.23	48.1815	Deployment
CH5153	327	0.0990985	28.682	0.994067	825.344	1446.07	20.7463	4610.39	48.2891	Deployment
CH5154	327	0.0990985	28.682	0.994067	825.169	1445.89	20.9504	4610.53	48.3778	Deployment
CH5155	488	0.0990985	28.682	0.994067	824.92	1445.64	21.2381	4610.73	48.5056	Deployment
CH5156	544	0.0971775	28.667	0.995607	826.197	1446.89	21.5501	4611.88	47.045	Deployment
CH5157	515	0.0971775	28.667	0.995607	826.016	1446.71	21.7544	4612.02	47.143	Deployment
CH5158	515	0.0971775	28.667	0.995607	825.755	1446.44	22.0537	4612.23	47.2831	Deployment
CH5159	515	0.0971775	28.667	0.995607	825.539	1446.22	22.3048	4612.4	47.399	Deployment
CH5160	515	0.0971775	28.667	0.995607	825.365	1446.04	22.5003	4612.54	47.4965	Deployment
CH5161	489	0.0971775	28.668	1.00134	825.026	1445.64	25.092	4615.39	46.8864	Deployment
CH5162	489	0.0982085	28.668	1.00134	824.88	1445.49	25.3404	4615.6	46.9493	Deployment
CH5163	489	0.0982085	28.668	1.00134	824.77	1445.37	25.5535	4615.79	46.9895	Deployment
CH5164	489	0.0982085	28.668	1.00134	824.647	1445.25	25.8214	4616.04	47.0267	Deployment
CH5165	489	0.0982085	28.668	1.00134	824.528	1445.12	26.0487	4616.24	47.0735	Deployment
CH5166	513	0.0971775	28.667	0.996977	825.48	1446.14	23.2609	4613.5	47.0815	Deployment
CH5167	489	0.0971775	28.667	0.996977	825.367	1446.02	23.5098	4613.73	47.1008	Deployment
CH5168	538	0.0971775	28.667	0.996977	825.269	1445.92	23.7265	4613.93	47.1185	Deployment
CH5169	538	0.0971775	28.661	0.999902	825.165	1445.81	23.9701	4614.16	47.1336	Deployment
CH5170	538	0.0971775	28.661	0.999902	825.054	1445.69	24.1845	4614.35	47.168	Deployment
CH5171	697	0.0971775	28.653	1.00012	823.624	1444.29	23.8254	4613.1	48.7471	Deployment
CH5172	697	0.0971775	28.653	1.00012	823.529	1444.19	24.104	4613.38	48.7364	Deployment
CH5173	697	0.0971775	28.653	1.00012	823.447	1444.1	24.3306	4613.6	48.7348	Deployment
CH5174	623	0.0971775	28.653	1.00012	823.347	1443.99	24.5876	4613.86	48.7399	Deployment
CH5175	623	0.0971775	28.653	1.00012	823.27	1443.91	24.8152	4614.08	48.735	Deployment
CH5176	803	0.0990985	28.664	0.996444	823.48	1444.19	22.0998	4610.83	49.638	Deployment
CH5177	809	0.0971775	28.664	0.996444	823.427	1444.13	22.3045	4611.06	49.6001	Deployment
CH5178	809	0.0971775	28.664	0.996444	823.358	1444.06	22.5452	4611.32	49.5639	Deployment
CH5179	809	0.0971775	28.664	0.996444	823.285	1443.98	22.7622	4611.55	49.5448	Deployment
CH5180	809	0.0971775	28.658	0.998391	823.213	1443.9	23.0142	4611.82	49.5111	Deployment
CH5181	3634	0.113387	28.768	0.858418	723.792	1344.17	132.278	4498.51	12.3029	Deployment
CH5182	3634	0.113387	28.768	0.858418	723.673	1344.05	132.094	4498.67	12.4823	Deployment
CH5183	3634	0.113387	28.768	0.858418	723.54	1343.93	131.882	4498.86	12.69	Deployment
CH5184	3667	0.106981	28.768	0.858418	723.411	1343.8	131.665	4499.06	12.9046	Deployment
CH5185	3667	0.106981	28.777	0.858672	723.285	1343.68	131.462	4499.24	13.1034	Deployment
CH5186	3673	0.109671	28.797	0.85695	721.979	1342.42	129.509	4500.94	15.0055	Deployment
CH5187	3681	0.109671	28.797	0.85695	721.824	1342.27	129.267	4501.15	15.2435	Deployment
CH5188	3681	0.109671	28.797	0.85695	721.678	1342.13	129.052	4501.34	15.4532	Deployment
CH5189	3681	0.109671	28.797	0.85695	721.529	1341.99	128.825	4501.54	15.6765	Deployment
CH5190	3681	0.109671	28.797	0.85695	721.379	1341.84	128.595	4501.74	15.902	Deployment
CH5191	3535	0.113387	28.738	0.860026	724.019	1344.33	134.259	4496.19	10.0979	Deployment
CH5192	3535	0.113387	28.758	0.857856	723.816	1344.13	134.094	4496.29	10.2405	Deployment
CH5193	3535	0.113387	28.758	0.857856	723.617	1343.93	133.938	4496.37	10.3762	Deployment
CH5194	3535	0.113387	28.758	0.857856	723.378	1343.69	133.749	4496.48	10.5434	Deployment
CH5195	3535	0.113387	28.758	0.857856	723.114	1343.43	133.533	4496.6	10.7385	Deployment
CH5196	3465	0.113387	28.751	0.861999	726.184	1346.49	133.597	4495.97	9.45586	Deployment
CH5197	3465	0.113387	28.751	0.861999	726.479	1346.79	133.464	4495.89	9.33827	Deployment
CH5198	3465	0.113387	28.751	0.861999	726.756	1347.06	133.342	4495.8	9.22847	Deployment
CH5199	3465	0.113387	28.772	0.86378	727.061	1347.36	133.215	4495.7	9.10633	Deployment
CH5200	3471	0.113387	28.772	0.86378	727.349	1347.65	133.092	4495.6	9.00162	Deployment
CH5201	2111	0.104826	28.805	0.842175	734.894	1354.96	134.44	4487.35	5.41069	Deployment
CH5202	2118	0.104826	28.81	0.847113	734.66	1354.73	134.436	4487.56	5.26484	Deployment
CH5203	2118	0.104826	28.81	0.847113	734.452	1354.53	134.422	4487.76	5.1493	Deployment
CH5204	2118	0.104826	28.81	0.847113	734.258	1354.34	134.416	4487.94	5.04721	Deployment
CH5205	2396	0.104826	28.81	0.847113	734.078	1354.16	134.407	4488.11	4.96208	Deployment
CH5206	2640	0.109504	28.811	0.852379	732.608	1352.74	134.081	4489.78	4.82573	Deployment
CH5207	2919	0.109504	28.805	0.856582	732.371	1352.51	134.053	4490.01	4.84952	Deployment
CH5208	2919	0.109504	28.805	0.856582	732.102	1352.25	134.073	4490.21	4.8426	Deployment
CH5209	2919	0.109504	28.805	0.856582	731.954	1352.11	134.03	4490.39	4.90661	Deployment
CH5210	2919	0.109504	28.805	0.856582	731.727	1351.88	134.02	4490.59	4.95599	Deployment
CH5211	2052	0.104826	28.815	0.840192	737.214	1357.27	133.168	4487.05	7.37333	Deployment
CH5212	2052	0.104826	28.818	0.844936	737.085	1357.15	133.08	4487.27	7.30391	Deployment
CH5213	2052	0.104826	28.818	0.844936	736.955	1357.03	133.01	4487.47	7.23471	Deployment
CH5214	2081	0.104826	28.818	0.844936	736.819	1356.9	132.932	4487.69	7.17141	Deployment
CH5215	2287	0.104826	28.814	0.845976	736.682	1356.77	132.873	4487.88	7.10751	Deployment
CH5216	2287	0.104826	28.814	0.845976	736.255	1356.35	132.922	4488.19	6.8368	Deployment
CH5217	2287	0.104826	28.814	0.845976	736.118	1356.22	132.851	4488.4	6.79643	Deployment
CH5218	2287	0.104826	28.82	0.85038	735.98	1356.09	132.779	4488.61	6.76404	Deployment
CH5219	2492	0.104728	28.82	0.85038	735.85	1355.96	132.717	4488.81	6.73838	Deployment
CH5220	2558	0.104728	28.82	0.85038	735.698	1355.82	132.654	4489.03	6.71066	Deployment
CH5221	2230	0.104826	28.818	0.844936	737.115	1357.21	132.444	4488.08	7.53977	Deployment
CH5222	2230	0.104826	28.818	0.844936	736.93	1357.03	132.473	4488.2	7.41909	Deployment
CH5223	2287	0.104826	28.825	0.849217	736.782	1356.88	132.408	4488.41	7.36519	Deployment
CH5224	2287	0.104826	28.82	0.85038	736.64	1356.75	132.35	4488.61	7.3193	Deployment
CH5225	2492	0.104728	28.82	0.85038	736.487	1356.6	132.293	4488.82	7.27344	Deployment
CH5226	2773	0.104728	28.825	0.854129	735.356	1355.52	131.804	4490.46	7.23643	Deployment
CH5227	2983	0.104728	28.82	0.855208	735.205	1355.38	131.745	4490.67	7.26278	Deployment
CH5228	2983	0.104728	28.82	0.855208	735.065	1355.24	131.681	4490.87	7.29424	Deployment
CH5229	2983	0.104728	28.793	0.858459	734.934	1355.12	131.613	4491.07	7.33497	Deployment
CH5230	2983	0.104728	28.793	0.858459	734.79	1354.98	131.538	4491.28	7.38701	Deployment
CH5231	2118	0.104826	28.81	0.847113	734.353	1354.43	134.37	4487.92	5.11991	Deployment
CH5232	2396	0.104826	28.81	0.847113	734.203	1354.29	134.351	4488.07	5.05277	Deployment
CH5233	2396	0.104826	28.81	0.847113	734.084	1354.17	134.325	4488.21	5.0111	Deployment
CH5234	2396	0.104826	28.81	0.847113	733.946	1354.04	134.305	4488.36	4.96297	Deployment
CH5235	2396	0.104826	28.804	0.848039	733.831	1353.93	134.273	4488.5	4.93804	Deployment
CH5236	2919	0.109504	28.805	0.856582	732.136	1352.28	134.123	4490.11	4.78772	Deployment
CH5237	2919	0.109504	28.805	0.856582	731.985	1352.13	134.114	4490.25	4.81148	Deployment
CH5238	2919	0.109504	28.805	0.856582	731.826	1351.98	134.101	4490.4	4.84651	Deployment
CH5239	2919	0.109504	28.805	0.856582	731.69	1351.85	134.083	4490.53	4.89149	Deployment
CH5240	2919	0.109504	28.805	0.856582	731.561	1351.72	134.054	4490.68	4.95298	Deployment
CH5241	3592	0.113387	28.746	0.860379	724.152	1344.51	132.958	4497.86	11.6184	Deployment
CH5242	3591	0.113387	28.761	0.858221	723.945	1344.31	132.824	4497.92	11.7138	Deployment
CH5243	3589	0.113387	28.751	0.862456	725.877	1346.24	132.507	4497.75	11.2308	Deployment
CH5244	3591	0.113387	28.761	0.858221	723.483	1343.84	132.635	4497.9	11.8112	Deployment
CH5245	3644	0.111064	28.77	0.8564	721.54	1341.92	131.173	4498.66	13.0803	Deployment
CH5246	3644	0.111064	28.77	0.8564	721.35	1341.73	131.019	4498.75	13.2232	Deployment
CH5247	3644	0.111064	28.779	0.85451	721.15	1341.53	130.867	4498.83	13.3635	Deployment
CH5248	3644	0.111064	28.779	0.85451	720.956	1341.34	130.734	4498.89	13.4859	Deployment
CH5249	3654	0.111064	28.779	0.85451	720.764	1341.15	130.595	4498.96	13.6165	Deployment
CH5250	3537	0.113387	28.751	0.861999	725.509	1345.83	133.689	4496.47	10.0293	Deployment
CH5251	3633	0.113387	28.76	0.860539	724.166	1344.53	132.723	4498.16	11.8956	Deployment
CH5252	3633	0.113387	28.76	0.860539	724.007	1344.38	132.536	4498.31	12.0663	Deployment
CH5253	3634	0.113387	28.768	0.858418	723.868	1344.24	132.362	4498.45	12.2275	Deployment
CH5254	3634	0.113387	28.768	0.858418	723.74	1344.12	132.176	4498.61	12.4064	Deployment
CH5255	3683	0.109671	28.78	0.856613	722.155	1342.57	130.26	4500.11	14.1948	Deployment
CH5256	3683	0.109671	28.78	0.856613	721.945	1342.37	130.054	4500.25	14.3811	Deployment
CH5257	3687	0.109671	28.78	0.856613	721.749	1342.17	129.852	4500.39	14.5673	Deployment
CH5258	3687	0.109671	28.78	0.856613	721.584	1342.01	129.665	4500.53	14.7422	Deployment
CH5259	3687	0.109671	28.797	0.85695	721.441	1341.87	129.487	4500.68	14.9131	Deployment
CH5260	3687	0.109671	28.797	0.85695	721.352	1341.79	129.262	4500.91	15.1465	Deployment
DHI001	65.7	0.313443	23.496	2.03927	7.1324	698.12	2.54271	1855.24	1045.67	Deployment
DHI002	59.8	0.348079	23.4885	2.04105	7.38913	699.684	2.27974	1854.07	1047.15	Deployment
DHI004	65.1	0.313443	23.496	2.03927	7.03933	698.038	2.49967	1855.25	1045.6	Deployment
DHI005	61.8	0.348079	23.5075	2.03954	7.13514	698.97	2.22279	1854.55	1046.49	Deployment
DHI006	58.4	0.348079	23.4885	2.04105	7.42591	700.1	2.24571	1853.71	1047.56	Deployment
DHI007	58.6	0.348079	23.526	2.03965	7.91061	700.948	2.73581	1853.19	1048.34	Deployment
DHI008	59.7	0.313443	23.4775	2.04085	7.13511	698.215	2.5033	1855.17	1045.76	Deployment
DHI009	61.5	0.348079	23.5075	2.03954	7.33019	699.297	2.32796	1854.38	1046.78	Deployment
DHI010	55	0.348079	23.4885	2.04105	7.3461	700.072	2.16466	1853.69	1047.54	Deployment
DHI011	58.5	0.348079	23.526	2.03965	7.82878	700.961	2.65322	1853.12	1048.36	Deployment
DHI012	64.8	0.348079	23.5075	2.03954	7.46304	698.914	2.56905	1854.79	1046.38	Deployment
DHI013	11.5	1.99834	23.2025	2.30377	7.37508	710.033	3.43366	1836.68	1059.43	Deployment
DHI014	14.5	1.99834	23.075	2.36083	8.13156	710.79	3.3031	1835.38	1060.34	Deployment
DHI015	13.8	1.99834	23.075	2.36083	8.69856	711.097	3.18257	1834.72	1060.73	Deployment
DHI016	17.8	0.348079	23.39	2.04476	4.23402	700.228	0	1851.63	1048.2	Deployment
DHI017	29.5	0.348079	23.3185	2.04929	3.68779	700.446	0.41216	1851.09	1048.5	Deployment
DHI018	24.2	0.348079	23.328	2.05214	3.26048	700.749	1.08047	1850.49	1048.89	Deployment
DHI019	20.4	0.348079	23.328	2.05214	3.21592	701.314	1.03672	1849.77	1049.5	Deployment
DHI020	18	0.348079	23.39	2.04476	4.48974	700.369	0	1851.64	1048.3	Deployment
DHI021	10	0.348079	23.3185	2.04929	2.66584	699.025	0.343755	1851.89	1047.22	Deployment
DHI022	8.6	0.348079	23.3315	2.05106	2.22572	698.527	0.292016	1852.1	1046.79	Deployment
DHI023	7.4	0.348079	23.3315	2.05106	1.8278	698.035	0.575516	1852.27	1046.38	Deployment
DHI024	9	0.348079	23.2965	2.05673	1.34624	697.755	0.909863	1852.19	1046.19	Deployment
DHI025	10	0.348079	23.3185	2.04929	2.66356	699.032	0.351604	1851.88	1047.23	Deployment
DHI026	8.6	0.348079	23.3315	2.05106	2.20662	698.594	0.344539	1852.03	1046.86	Deployment
DHI027	7.4	0.348079	23.3315	2.05106	1.81942	698.056	0.593391	1852.25	1046.4	Deployment
DHI028	9	0.348079	23.2965	2.05673	1.33183	697.773	0.925091	1852.17	1046.21	Deployment
DHI029	8.5	0.348079	23.2965	2.05673	1.49003	697.117	0.963505	1852.57	1045.61	Deployment
DHI030	10	0.348079	23.3185	2.04929	2.68669	699.004	0.308134	1851.93	1047.2	Deployment
DHI031	10	0.348079	23.3185	2.04929	3.2812	699.539	0.462201	1851.75	1047.65	Deployment
DHI032	10	0.348079	23.3185	2.04929	3.44023	699.956	0.512302	1851.41	1048.05	Deployment
DHI033	20	0.348079	23.3185	2.04929	3.7932	700.159	0.279189	1851.43	1048.2	Deployment
DHI034	20	0.348079	23.3185	2.04929	3.65693	700.443	0.445252	1851.07	1048.5	Deployment
DHI035	10	0.348079	23.3185	2.04929	3.22469	699.419	0.399755	1851.84	1047.53	Deployment
DHI036	20	0.348079	23.3185	2.04929	3.77549	700.137	0.283404	1851.44	1048.18	Deployment
DHI037	10	0.348079	23.3185	2.04929	3.30413	699.826	0.612517	1851.45	1047.94	Deployment
DHI038	30	0.348079	23.3185	2.04929	3.57428	700.358	0.513366	1851.1	1048.43	Deployment
DHI039	25	0.348079	23.328	2.05214	3.19513	700.544	1.01314	1850.67	1048.68	Deployment
DHI040	25	0.348079	23.328	2.05214	3.09098	700.918	1.43092	1850.18	1049.09	Deployment
DHI041	30	0.348079	23.328	2.05214	3.48557	700.715	0.800287	1850.68	1048.81	Deployment
DHI042	10	0.348079	23.3185	2.04929	3.35596	699.829	0.552939	1851.48	1047.93	Deployment
DHI043	30	0.348079	23.3185	2.04929	3.6869	700.364	0.39283	1851.17	1048.42	Deployment
DHI044	25	0.348079	23.328	2.05214	3.16964	700.468	1.00294	1850.74	1048.61	Deployment
DHI045	30	0.348079	23.319	2.04878	3.58674	700.663	0.650238	1850.8	1048.74	Deployment
DHI046	25	0.348079	23.328	2.05214	3.20986	700.904	1.27565	1850.28	1049.06	Deployment
DHI047	21.6	0.348079	23.328	2.05214	3.18026	701.296	1.03872	1849.77	1049.49	Deployment
DHI048	18.3	0.348079	23.3155	2.05572	3.52892	701.966	0.354374	1849.1	1050.16	Deployment
DHI049	10	0.348079	23.287	2.05969	4.26649	702.884	0.111003	1848.33	1051.06	Deployment
DHI050	10	0.348079	23.287	2.05969	4.52939	703.24	0	1847.97	1051.42	Deployment
DHI051	20	0.348079	23.328	2.05214	2.99166	700.632	1.30681	1850.45	1048.81	Deployment
DHI052	21.6	0.348079	23.328	2.05214	3.15522	701.148	1.20927	1849.94	1049.33	Deployment
DHI053	18.3	0.348079	23.3155	2.05572	3.52117	701.839	0.544007	1849.29	1050.02	Deployment
DHI054	10	0.348079	23.3155	2.05572	3.90565	702.471	0.0955184	1848.65	1050.66	Deployment
DHI055	10	0.348079	23.287	2.05969	4.45229	703.119	0.0653152	1848.11	1051.29	Deployment
DHI056	60.1	0.348079	23.5075	2.03954	7.16695	698.96	2.25777	1854.58	1046.47	Deployment
DHI057	56.8	0.348079	23.4885	2.04105	7.5975	700.417	2.4026	1853.52	1047.85	Deployment
DHI058	65.2	0.313443	23.496	2.03927	7.16296	698.109	2.57481	1855.27	1045.65	Deployment
DHI059	61.3	0.348079	23.5075	2.03954	7.16368	698.979	2.24895	1854.56	1046.49	Deployment
DHI060	59.2	0.348079	23.4885	2.04105	7.39061	699.692	2.27932	1854.07	1047.16	Deployment
DHI061	57.8	0.348079	23.4885	2.04105	7.59621	700.409	2.40154	1853.52	1047.84	Deployment
DHI062	20	0.348079	23.328	2.05214	2.98214	700.693	1.3631	1850.37	1048.87	Deployment
DHI063	10	0.348079	23.3185	2.04929	3.4394	699.963	0.51615	1851.41	1048.06	Deployment
DHI064	10	0.348079	23.3185	2.04929	2.70251	699.019	0.310547	1851.92	1047.21	Deployment
DHI065	14.3	1.99834	23.2025	2.30377	7.58373	710.514	3.58747	1836.01	1059.97	Deployment
DHI066	11.1	1.99834	23.26	2.27153	6.86501	709.778	2.80606	1837.25	1059.1	Deployment
DHI900	61.3	0.348079	23.526	2.03965	7.89623	700.444	2.7141	1853.67	1047.83	Deployment
DHI901	8.5	0.348079	23.2965	2.05673	1.47742	697.148	0.986216	1852.55	1045.64	Deployment
GAM051	950	0.042969	25.601	1.61489	2.41513	678.023	2.24489	6653.63	11.2599	Deployment
GAM052	926	0.042969	25.629	1.61649	2.10378	678.343	1.95002	6653.63	11.1801	Deployment
GAM053	926	0.042969	25.629	1.61649	1.88139	678.662	1.73703	6653.63	11.1201	Deployment
GAM054	926	0.042969	25.629	1.61649	1.78159	678.982	1.63815	6653.63	11.0801	Deployment
GAM055	902	0.067313	25.65	1.61578	1.82477	679.302	1.56198	6653.63	11.0606	Deployment
GAM056	1180	0.0482825	25.568	1.58485	2.5899	665.444	2.72571	6664	9.72471	Deployment
GAM058	1213.5	0.0482825	25.597	1.57885	3.34319	664.08	3.38162	6665.47	10.1725	Deployment
GAM059	1213.5	0.0482825	25.543	1.55703	4.53579	662.24	4.89208	6667.79	10.8414	Deployment
GAM061	1500	0.048248	25.718	1.7084	1.68271	684.881	1.7784	6601.9	83.1424	Deployment
GAM062	1560	0.048248	25.718	1.7084	1.94363	684.783	2.0479	6602.13	82.8666	Deployment
GAM063	1560	0.048248	25.718	1.7084	2.20718	684.686	2.31674	6602.36	82.5911	Deployment
GAM065	1620	0.042168	25.722	1.70749	2.73962	684.492	2.78685	6602.83	82.0396	Deployment
GAM066	985	0.044877	25.49	1.67758	2.46237	736.006	3.48982	6582.26	82.6391	Deployment
GAM067	1004.5	0.044877	25.49	1.67758	2.66039	735.932	3.69443	6582.44	82.4643	Deployment
GAM068	1004.5	0.044877	25.49	1.67758	2.8591	735.859	3.89955	6582.62	82.2895	Deployment
GAM069	1004.5	0.044877	25.525	1.67598	3.05828	735.786	4.10508	6582.8	82.115	Deployment
GAM070	1024	0.044877	25.525	1.67598	3.25799	735.712	4.31102	6582.99	81.9406	Deployment
GAM071	950	0.0473795	25.436	1.65467	2.17381	758.066	2.13376	6565.78	72.6821	Deployment
GAM072	950	0.0473795	25.436	1.65467	2.43539	757.81	2.36528	6566.06	72.9174	Deployment
GAM073	950	0.04154	25.436	1.65467	2.69916	757.553	2.60011	6566.34	73.1531	Deployment
GAM074	950	0.04154	25.436	1.65467	2.96453	757.297	2.84521	6566.62	73.3892	Deployment
GAM075	950	0.04154	25.441	1.65753	3.2311	757.04	3.09819	6566.9	73.6257	Deployment
GAM076	414	0.0373945	25.427	1.64967	1.18084	770.553	0.821149	6550.58	59.5966	Deployment
GAM077	440.5	0.0373945	25.427	1.64967	1.04037	770.603	0.7523	6550.43	59.4215	Deployment
GAM078	440.5	0.0373945	25.429	1.64882	0.869585	770.653	0.720609	6550.29	59.2464	Deployment
GAM080	467	0.0373945	25.429	1.64882	0.699485	770.703	0.731127	6550.14	59.0713	Deployment
GAM082	1033.5	0.049081	26.324	1.60727	1.86516	960.303	0.636317	6351.03	32.783	Deployment
GAM083	1033.5	0.049081	26.324	1.60727	2.04569	960.234	0.813426	6350.98	32.8663	Deployment
GAM084	1033.5	0.049081	26.313	1.61505	2.23322	960.166	0.990531	6350.93	32.9506	Deployment
GAM085	922	0.049081	26.313	1.61505	2.42614	960.097	1.16887	6350.87	33.036	Deployment
GAM086	1143	0.083852	26.621	1.52152	1.10791	917.119	0.489399	6154.99	31.954	Deployment
GAM087	1144	0.083852	26.621	1.52152	0.843258	916.95	0.577347	6154.72	31.6639	Deployment
GAM088	1144	0.083852	26.621	1.52152	0.660843	916.782	0.812371	6154.46	31.3752	Deployment
GAM089	1144	0.083852	26.626	1.52214	0.583866	916.613	0.636141	6154.2	31.0877	Deployment
GAM090	1145	0.083852	26.626	1.52214	0.245219	916.445	0.580613	6153.94	30.8015	Deployment
GAM091	1534	0.058218	26.896	1.48373	1.58581	873.512	1.35773	6121.2	49.3772	Deployment
GAM092	1562	0.058218	26.896	1.48373	1.19944	873.74	1.07532	6121.38	49.7433	Deployment
GAM093	1562	0.058218	26.876	1.48349	0.814586	873.968	0.85952	6121.55	50.1093	Deployment
GAM094	1562	0.058218	26.876	1.48349	0.435307	874.196	0.693847	6121.73	50.4754	Deployment
GAM095	1590	0.058218	26.876	1.48349	0.128314	874.425	0.631996	6121.9	50.8415	Deployment
GAM096	1000	0.061454	26.895	1.53096	2.87163	756.029	55.115	6000.19	23.506	Deployment
GAM097	780	0.061454	26.895	1.53096	2.9255	756.048	55.2219	6000.18	23.6183	Deployment
GAM098	780	0.061454	26.895	1.53096	2.98618	756.066	55.329	6000.17	23.7309	Deployment
GAM099	780	0.061454	26.895	1.53096	3.05352	756.084	55.4363	6000.16	23.8438	Deployment
GAM100	560	0.061454	26.876	1.53259	3.12688	756.103	55.5437	6000.15	23.9571	Deployment
NEW252	146	0.151216	25.302	1.64837	14.3485	59.8988	12.925	1159.84	127.845	Deployment
NEW001	40	0.29435	25.968	1.53049	51.7985	457.715	18.7125	719.892	38.3931	Deployment
NEW002	40	0.19897	25.9435	1.53113	51.6455	458.014	19.1652	719.651	39.0192	Deployment
NEW003	40	0.19897	25.9435	1.53113	51.7089	458.452	19.7042	719.266	39.5551	Deployment
NEW004	40	0.19897	25.9435	1.53113	51.9312	458.6	19.7893	719.111	39.4631	Deployment
NEW005	40	0.19897	25.973	1.52265	51.9636	459.405	20.8358	718.417	40.592	Deployment
NEW006	332	0.282988	26.294	1.38662	82.9646	493.858	54.8418	682.758	56.5642	Deployment
NEW007	332	0.282988	26.294	1.38662	83.2562	494.136	54.4214	682.401	56.3265	Deployment
NEW008	332	0.282988	26.282	1.39125	81.6444	494.551	55.5552	683.775	57.821	Deployment
NEW009	332	0.282988	26.3125	1.38881	82.8797	495.38	54.0027	682.382	56.8094	Deployment
NEW010	332	0.282988	26.3145	1.38478	83.8611	495.629	53.0132	681.399	55.9676	Deployment
NEW011	376	0.199512	26.278	1.40476	84.9007	480.579	51.2013	686.172	55.5454	Deployment
NEW012	376	0.199512	26.306	1.39979	85.8704	479.83	51.683	685.608	55.4371	Deployment
NEW013	376	0.199512	26.306	1.39979	86.3067	479.251	51.7677	685.475	55.1493	Deployment
NEW014	376	0.199512	26.3185	1.40364	86.5062	478.722	51.66	685.547	54.7508	Deployment
NEW015	376	0.199512	26.3185	1.40364	86.7811	478.19	51.6267	685.552	54.4043	Deployment
NEW016	922	0.379966	26.235	1.42566	81.124	479.888	47.2255	690.141	52.3454	Deployment
NEW017	922	0.10796	26.266	1.42939	80.7325	477.849	45.6246	691.581	49.9206	Deployment
NEW018	922	0.10796	26.271	1.43077	80.6608	477.394	45.2852	691.897	49.385	Deployment
NEW019	922	0.10796	26.271	1.43077	80.5581	476.895	44.8903	692.27	48.7787	Deployment
NEW020	922	0.10796	26.269	1.43637	80.5036	476.473	44.5895	692.558	48.2871	Deployment
NEW021	501	0.122637	26.2215	1.48789	59.2941	460.773	20.6985	716.435	32.9335	Deployment
NEW022	501	0.107379	26.264	1.48391	60.3199	461.432	21.3757	715.759	32.5949	Deployment
NEW023	501	0.107379	26.3105	1.48257	60.6558	461.314	21.315	715.839	32.0204	Deployment
NEW024	501	0.107379	26.3105	1.48257	60.8854	461.082	21.1568	716.033	31.4183	Deployment
NEW025	501	0.107379	26.3315	1.48151	61.1534	460.916	21.0753	716.164	30.8678	Deployment
NEW026	38	0.265213	26.024	1.50209	56.6861	462.296	22.5804	715.342	38.4862	Deployment
NEW027	38	0.265213	26.024	1.50209	56.969	462.931	23.2516	714.759	39.0747	Deployment
NEW028	38	0.265213	26.043	1.49556	57.337	463.597	23.9378	714.139	39.61	Deployment
NEW029	38	0.265213	26.043	1.49556	57.7062	464.22	24.5736	713.558	40.088	Deployment
NEW030	38	0.265213	26.031	1.49484	58.063	464.789	25.1504	713.024	40.5087	Deployment
NEW031	249	0.601971	25.674	1.68928	36.5307	457.192	31.4507	730.792	93.7716	Deployment
NEW032	249	0.601971	25.66	1.69374	37.6557	458.363	32.5983	729.77	94.3237	Deployment
NEW033	249	0.196575	25.724	1.68336	38.3476	459.097	33.32	729.118	94.6364	Deployment
NEW034	249	0.196575	25.724	1.68336	38.4696	458.997	33.2183	729.369	95.1563	Deployment
NEW035	249	0.196575	25.717	1.67925	38.3049	458.636	32.8656	729.815	95.4386	Deployment
NEW036	54	0.144931	25.836	1.64818	56.9778	480.451	54.7401	707.121	86.0411	Deployment
NEW037	54	0.144931	25.836	1.64818	56.3875	479.904	54.2768	707.482	86.4237	Deployment
NEW038	54	0.144931	25.8385	1.65901	55.8716	479.411	53.8423	707.855	86.8132	Deployment
NEW039	54	0.144931	25.8385	1.65901	55.2916	478.855	53.3565	708.276	87.2558	Deployment
NEW040	54	0.144931	25.8405	1.66898	54.7742	478.361	52.8727	708.641	87.6438	Deployment
NEW041	491	0.601971	25.634	1.69789	35.3464	455.396	29.6656	732.724	94.2246	Deployment
NEW042	491	0.23109	25.6965	1.68383	35.3261	454.96	29.2414	733.357	94.9072	Deployment
NEW043	491	0.510273	25.734	1.67368	36.5001	455.3	29.6754	733.593	96.8783	Deployment
NEW044	491	0.23109	25.705	1.68228	35.5647	454.493	28.8357	734.179	96.1256	Deployment
NEW045	491	0.510273	25.7355	1.66775	37.1969	455.501	29.981	733.725	97.999	Deployment
NEW146	1015	0.163696	24.143	1.61531	11.3871	27.0235	11.3674	1167.27	173.246	Deployment
NEW147	1015	0.17537	24.143	1.61531	11.2765	26.8618	11.2871	1167.03	172.998	Deployment
NEW149	1015	0.17537	24.093	1.61856	11.0717	26.5434	11.1422	1166.55	172.502	Deployment
NEW150	1015	0.17537	24.093	1.61856	10.9779	26.387	11.0778	1166.31	172.254	Deployment
NEW152	634	0.20281	24.005	1.57528	15.0593	30.7349	8.30621	1183.07	171.285	Deployment
NEW153	634	0.20281	24.005	1.57528	15.2863	30.989	8.5075	1183.19	171.346	Deployment
NEW154	634	0.20281	24.005	1.57528	15.5146	31.2434	8.71199	1183.31	171.407	Deployment
NEW155	634	0.20281	24.044	1.57455	15.7442	31.4981	8.91945	1183.42	171.468	Deployment
NEW156	581	0.347162	23.845	1.52313	49.4244	80.5236	10.5837	1238.62	123.374	Deployment
NEW157	581	0.325959	23.845	1.52313	49.6221	80.6889	10.6792	1238.76	123.394	Deployment
NEW158	581	0.325959	23.845	1.52313	49.8199	80.8543	10.7711	1238.89	123.414	Deployment
NEW159	634	0.20281	24.01	1.57593	14.8338	30.481	8.10834	1182.96	171.225	Deployment
NEW160	581	0.325959	23.868	1.5317	50.2156	81.1855	10.9624	1239.16	123.456	Deployment
NEW161	344	0.415313	24.098	1.6344	8.90517	24.0957	9.3835	1162.35	168.168	Deployment
NEW162	344	0.415313	24.098	1.6344	8.96672	24.1574	9.44577	1162.36	168.205	Deployment
NEW163	344	0.415313	24.098	1.6344	9.02827	24.219	9.50804	1162.36	168.243	Deployment
NEW164	344	0.415313	24.098	1.6344	9.08982	24.2807	9.57033	1162.37	168.28	Deployment
NEW165	344	0.415313	24.098	1.6344	9.15137	24.3423	9.63262	1162.37	168.318	Deployment
NEW166	400	0.71147	24.619	1.65932	9.43502	79.8741	6.57261	1091.25	130.366	Deployment
NEW167	400	0.71147	24.619	1.65932	9.37733	79.7009	6.51028	1091.41	130.386	Deployment
NEW168	400	0.71147	24.619	1.65932	9.32254	79.5278	6.45227	1091.56	130.406	Deployment
NEW169	400	0.71147	24.594	1.66057	9.27069	79.3546	6.39872	1091.72	130.427	Deployment
NEW170	400	0.71147	24.594	1.66057	9.22184	79.1814	6.34974	1091.88	130.447	Deployment
NEW171	1296	0.160357	25.735	1.67615	18.8316	318.551	10.55	867.451	157.216	Deployment
NEW172	1296	0.160357	25.735	1.67615	19.0904	318.671	10.6348	867.427	157.32	Deployment
NEW173	1296	0.160357	25.735	1.67615	19.3493	318.791	10.7262	867.403	157.424	Deployment
NEW174	1296	0.160357	25.787	1.67232	19.6084	318.912	10.8242	867.379	157.529	Deployment
NEW176	597	0.177509	25.785	1.42894	14.7964	307.977	13.8185	863.403	95.9702	Deployment
NEW177	597	0.177509	25.785	1.42894	14.929	307.866	13.8913	863.498	95.7611	Deployment
NEW178	597	0.177509	25.796	1.42429	15.063	307.756	13.9668	863.593	95.5519	Deployment
NEW179	597	0.177509	25.796	1.42429	15.1982	307.646	14.045	863.688	95.3428	Deployment
NEW180	597	0.177509	25.796	1.42429	15.3346	307.535	14.1258	863.784	95.1337	Deployment
NEW181	887	0.223354	25.792	1.48216	11.588	283.641	10.8224	886.72	81.5838	Deployment
NEW182	887	0.223354	25.792	1.48216	11.6283	283.532	10.8673	886.821	81.4625	Deployment
NEW183	887	0.223354	25.792	1.48216	11.67	283.422	10.886	886.922	81.3413	Deployment
NEW184	887	0.223354	25.792	1.48216	11.713	283.313	10.9065	887.023	81.2201	Deployment
NEW185	887	0.223354	25.792	1.48216	11.7572	283.204	10.9286	887.124	81.099	Deployment
NEW186	196	0.180122	25.628	1.54143	13.3235	178.614	8.08718	989.137	76.7998	Deployment
NEW187	196	0.180122	25.628	1.54143	13.595	178.508	8.34703	989.27	76.5076	Deployment
NEW188	196	0.180122	25.638	1.53568	13.8664	178.403	8.60897	989.404	76.2154	Deployment
NEW189	196	0.180122	25.638	1.53568	14.1378	178.297	8.87281	989.537	75.9232	Deployment
NEW190	196	0.180122	25.638	1.53568	14.4093	178.193	9.13839	989.671	75.6309	Deployment
NEW191	510	0.159237	25.515	1.62016	13.6021	80.7758	9.68795	1098.04	80.5723	Deployment
NEW192	510	0.159237	25.524	1.61381	14.0967	81.1734	10.1133	1097.91	80.2635	Deployment
NEW193	510	0.159237	25.519	1.61046	14.5914	81.5721	10.544	1097.78	79.9564	Deployment
NEW194	510	0.159237	25.519	1.61046	15.0861	81.9718	10.9792	1097.64	79.6511	Deployment
NEW195	510	0.159237	25.519	1.61046	15.5808	82.3726	11.4186	1097.51	79.3476	Deployment
NEW196	94	0.231382	23.786	1.51279	31.5779	74.453	7.0471	1232.52	103.605	Deployment
NEW197	94	0.231382	23.786	1.51279	31.7624	74.6448	7.1624	1232.69	103.403	Deployment
NEW198	94	0.231382	23.786	1.51279	31.947	74.8367	7.28153	1232.87	103.201	Deployment
NEW199	94	0.231382	23.786	1.51279	32.1318	75.0286	7.40429	1233.04	102.999	Deployment
NEW200	94	0.231382	23.786	1.51279	32.3167	75.2205	7.53051	1233.22	102.797	Deployment
NEW201	300	0.198285	24.826	1.69177	9.26269	175.85	7.51262	1004.79	148.674	Deployment
NEW202	300	0.198285	24.82	1.69563	8.79259	176.217	7.10439	1004.32	148.272	Deployment
NEW203	300	0.198285	24.82	1.69563	8.32839	176.584	6.70666	1003.85	147.87	Deployment
NEW204	300	0.543149	24.82	1.69563	7.87137	176.953	6.32163	1003.38	147.469	Deployment
NEW205	300	0.543149	24.824	1.70197	7.42263	177.322	5.95155	1002.9	147.068	Deployment
NEW207	1298	0.184886	25.233	1.68206	11.9555	229.587	11.6808	951.725	134.183	Deployment
NEW208	1298	0.184886	25.228	1.68185	11.9707	229.535	11.6887	951.78	134.197	Deployment
NEW209	1298	0.184886	25.228	1.68185	11.9862	229.483	11.6969	951.835	134.212	Deployment
NEW210	1298	0.184886	25.228	1.68185	12.0019	229.431	11.7054	951.889	134.226	Deployment
NEW211	665	0.297204	25.763	1.64081	13.1279	346.581	12.1484	837.902	131.671	Deployment
NEW213	665	0.314844	25.798	1.63497	14.0552	346.08	12.9901	838.638	132.633	Deployment
NEW214	665	0.314844	25.798	1.63497	14.5246	345.83	13.4176	839.005	133.115	Deployment
NEW216	1282	0.383987	25.639	1.54637	26.3688	434.493	10.319	754.132	97.9274	Deployment
NEW217	1282	0.383987	25.639	1.54637	26.5995	434.519	10.4627	754.183	98.1772	Deployment
NEW218	1282	0.383987	25.639	1.54637	26.8305	434.545	10.6103	754.234	98.427	Deployment
NEW219	1282	0.383987	25.639	1.54637	27.0617	434.571	10.7618	754.284	98.6768	Deployment
NEW220	1282	0.383987	25.67	1.53909	27.2932	434.598	10.917	754.335	98.9267	Deployment
NEW221	212	0.174484	26.037	1.37995	164.872	514.931	4.49764	603.662	23.1991	Deployment
NEW223	212	0.174484	26.037	1.37995	165.563	515.329	4.79064	602.974	23.4645	Deployment
NEW224	212	0.174484	26.037	1.37995	165.908	515.529	4.97144	602.63	23.6047	Deployment
NEW225	212	0.174484	26.037	1.37995	166.254	515.728	5.17201	602.286	23.7497	Deployment
NEW226	254	0.128566	26.046	1.38566	161.871	509.127	8.63409	607.45	25.0012	Deployment
NEW227	254	0.128566	26.048	1.3836	161.189	509.401	8.20746	608.001	25.0855	Deployment
NEW228	254	0.271266	26.025	1.38149	160.508	509.675	7.82459	608.552	24.4289	Deployment
NEW229	254	0.366564	26.025	1.38149	159.829	509.951	7.49222	609.104	23.7761	Deployment
NEW230	254	0.366564	26.021	1.37633	159.15	510.228	7.21731	609.656	23.1275	Deployment
NEW231	240	0.141732	26.157	1.35955	193.642	524.27	6.13721	576.389	36.1844	Deployment
NEW232	240	0.141732	26.157	1.35955	193.706	524.463	6.30143	576.302	36.3933	Deployment
NEW233	240	0.141732	26.157	1.35955	193.771	524.655	6.46842	576.216	36.6023	Deployment
NEW234	240	0.141732	26.157	1.35955	193.835	524.848	6.63796	576.129	36.8113	Deployment
NEW235	240	0.141732	26.153	1.35923	193.899	525.04	6.80987	576.043	37.0203	Deployment
NEW236	817	0.388759	26.188	1.36324	186.694	534.481	11.4913	581.573	31.8379	Deployment
NEW237	817	0.388759	26.188	1.36324	186.736	534.859	11.7194	581.51	31.6812	Deployment
NEW238	817	0.388759	26.188	1.36324	186.78	535.237	11.9577	581.448	31.5292	Deployment
NEW239	817	0.388759	26.187	1.36176	186.824	535.615	12.2056	581.386	31.382	Deployment
NEW240	817	0.162122	26.187	1.36176	186.869	535.992	12.4625	581.324	31.2397	Deployment
NEW241	332	0.27184	26.189	1.36943	174.391	518.544	6.55025	594.52	29.1732	Deployment
NEW242	332	0.27184	26.189	1.36943	174.317	518.727	6.3408	594.557	29.0212	Deployment
NEW243	332	0.27184	26.189	1.36943	174.244	518.91	6.13232	594.595	28.8702	Deployment
NEW244	332	0.27184	26.189	1.36943	174.17	519.092	5.9249	594.632	28.7201	Deployment
NEW245	332	0.27184	26.2	1.36716	174.097	519.275	5.71867	594.67	28.5709	Deployment
NEW246	29	0.326702	25.74	1.51913	27.5749	386.958	14.1587	789.032	70.9589	Deployment
NEW247	29	0.326702	25.74	1.51913	27.399	386.84	14.0376	789.18	71.2144	Deployment
NEW248	29	0.295979	25.74	1.51913	27.2252	386.721	13.9212	789.328	71.4701	Deployment
NEW249	29	0.295979	25.725	1.52676	27.0535	386.603	13.8097	789.477	71.7261	Deployment
NEW250	29	0.295979	25.708	1.53619	26.884	386.485	13.7032	789.625	71.9822	Deployment
NEW251	146	0.206311	25.303	1.65185	14.2997	59.7464	12.8448	1159.67	127.991	Deployment
NEW253	146	0.151216	25.302	1.64837	14.4008	60.0516	13.0093	1160	127.7	Deployment
NEW254	146	0.151216	25.302	1.64837	14.4566	60.205	13.0962	1160.17	127.556	Deployment
NEW255	146	0.151216	25.302	1.64837	14.5158	60.3588	13.1846	1160.34	127.411	Deployment
NEW256	806	0.2572	24.409	1.67251	6.39526	60.1729	4.58719	1109.39	134.208	Deployment
NEW257	806	0.2572	24.409	1.67251	6.69308	60.1631	4.74163	1109.54	134.513	Deployment
NEW258	806	0.2572	24.409	1.67251	6.99326	60.155	4.89789	1109.7	134.819	Deployment
NEW259	806	0.2572	24.409	1.67251	7.29551	60.1487	5.06632	1109.85	135.125	Deployment
NEW260	806	0.2572	24.413	1.67066	7.59958	60.1441	5.24795	1110.01	135.431	Deployment
PAL001	138	0.12973	29.07	0.683588	7.07546	11.0271	6.0102	660.324	55.1468	Deployment
PAL002	138	0.12973	29.085	0.684183	7.09929	11.1553	6.09442	660.337	55.3501	Deployment
PAL003	988	0.12973	29.096	0.684676	7.8445	12.695	6.92376	660.244	57.4555	Deployment
PAL004	1455	0.070556	29.093	0.685055	7.89661	12.8724	7.02278	660.326	57.753	Deployment
PAL005	1455	0.070556	29.093	0.685055	7.95743	13.0391	7.12873	660.396	58.0224	Deployment
PAL006	1455	0.070556	29.093	0.685055	7.93439	13.1076	7.15271	660.515	58.1894	Deployment
PAL007	1455	0.070556	29.093	0.685055	7.9572	13.1963	7.21035	660.581	58.346	Deployment
PAL008	196	0.12973	29.077	0.682931	8.35629	11.9389	6.99548	658.957	55.1263	Deployment
PAL009	196	0.12973	29.07	0.683588	8.07323	11.6873	6.77544	659.379	55.2028	Deployment
PAL010	196	0.12973	29.07	0.683588	7.8808	11.5915	6.63126	659.599	55.2892	Deployment
PAL011	196	0.12973	29.07	0.683588	7.61097	11.4685	6.45968	659.861	55.3673	Deployment
PAL012	138	0.12973	29.085	0.684183	7.36545	11.3624	6.31125	660.104	55.4421	Deployment
PAL013	269	0.12973	29.077	0.682931	8.70795	12.2969	7.35543	658.753	55.4817	Deployment
PAL014	269	0.12973	29.077	0.682931	8.82341	12.4217	7.46611	658.74	55.6739	Deployment
PAL015	691	0.12973	29.077	0.682931	8.93515	12.5581	7.56308	658.707	55.8594	Deployment
PAL016	691	0.12973	29.084	0.683801	9.02543	12.7176	7.68394	658.656	56.0615	Deployment
PAL017	691	0.12973	29.084	0.683801	9.13887	12.8833	7.81843	658.583	56.248	Deployment
PAL021	1882	0.080167	29.129	0.706269	6.3553	38.1354	4.71581	634.143	56.553	Deployment
PAL022	1882	0.078193	29.116	0.706235	6.43054	38.0098	4.72596	634.244	56.5242	Deployment
PAL023	1882	0.078193	29.116	0.706235	6.54987	37.9251	4.80427	634.302	56.5591	Deployment
PAL024	1882	0.078193	29.116	0.706235	6.63076	37.8743	4.86211	634.335	56.5875	Deployment
PAL025	1882	0.078193	29.116	0.706235	6.72232	37.8193	4.92934	634.371	56.6213	Deployment
PAL026	141	0.135981	29.144	0.677911	7.78475	34.4043	5.12795	647.262	35.1327	Deployment
PAL027	141	0.135981	29.142	0.671404	7.97499	34.483	5.33177	647.348	34.9834	Deployment
PAL028	141	0.135981	29.142	0.671404	8.15799	34.5767	5.53181	647.41	34.8604	Deployment
PAL029	141	0.135981	29.142	0.671404	8.34725	34.6753	5.73918	647.472	34.7353	Deployment
PAL030	267	0.135981	29.142	0.671404	8.53142	34.7656	5.93997	647.54	34.6078	Deployment
PAL031	1121	0.098689	29.136	0.663092	9.98881	37.3397	8.99435	646.853	34.4549	Deployment
PAL032	1121	0.098689	29.143	0.661825	10.1792	37.4412	9.19733	646.922	34.3427	Deployment
PAL033	1121	0.098689	29.143	0.661825	10.3705	37.5028	9.36851	647.019	34.2103	Deployment
PAL034	1364	0.098689	29.143	0.661825	10.5605	37.5637	9.5386	647.116	34.0789	Deployment
PAL035	1364	0.098689	29.143	0.661825	10.7613	37.6282	9.7189	647.22	33.9403	Deployment
PAL036	1497	0.080972	29.105	0.69661	5.16286	46.9221	3.70923	627.255	54.3953	Deployment
PAL037	1497	0.080972	29.105	0.69661	5.41898	47.1609	3.979	627.006	54.3065	Deployment
PAL038	1497	0.080972	29.105	0.69661	5.62349	47.3399	4.19075	626.817	54.2464	Deployment
PAL039	1695	0.080972	29.105	0.69661	5.83003	47.5676	4.40252	626.592	54.1372	Deployment
PAL040	1695	0.080972	29.105	0.69661	6.04751	47.7526	4.62279	626.398	54.0775	Deployment
PAL041	452	0.0835	29.099	0.695381	3.27085	46.2227	1.74316	628.29	54.065	Deployment
PAL042	452	0.0835	29.099	0.695381	3.4512	46.5588	1.99768	627.97	53.8374	Deployment
PAL043	452	0.0835	29.099	0.695381	3.59258	46.8381	2.18407	627.713	53.6342	Deployment
PAL044	654	0.080972	29.099	0.695381	3.74253	47.1159	2.26788	627.459	53.4282	Deployment
PAL045	654	0.080972	29.088	0.694737	3.89566	47.3877	2.36369	627.214	53.2225	Deployment
PAL046	1736	0.075922	29.127	0.702095	5.81462	44.3098	3.78575	629.211	57.3213	Deployment
PAL047	1736	0.075922	29.127	0.702095	6.00502	44.4556	3.96792	629.057	57.2847	Deployment
PAL048	1736	0.075922	29.129	0.701149	6.20922	44.626	4.1596	628.882	57.2304	Deployment
PAL049	1750	0.075922	29.129	0.701149	6.39072	44.7843	4.3282	628.722	57.1749	Deployment
PAL050	1514	0.0835	29.13	0.699208	5.784	45.6594	3.79638	628.165	55.8897	Deployment
PAL051	763	0.0835	29.117	0.7018	3.93942	43.7457	1.84558	630.084	56.8235	Deployment
PAL052	763	0.0835	29.121	0.700239	4.14237	43.8603	2.04714	629.946	56.8135	Deployment
PAL053	763	0.0835	29.121	0.700239	4.3389	44.0313	2.2356	629.768	56.74	Deployment
PAL054	995	0.0835	29.121	0.700239	4.52832	44.226	2.41422	629.575	56.6356	Deployment
PAL056	193	0.118719	29.094	0.702228	2.7041	30.7005	2.28759	640.545	52.8969	Deployment
PAL057	408	0.118719	29.103	0.701947	2.91035	30.8262	2.49443	640.406	53.1402	Deployment
PAL058	408	0.118719	29.103	0.701947	3.12014	30.99	2.69861	640.236	53.3982	Deployment
PAL059	408	0.118719	29.103	0.701947	3.32404	31.1162	2.90364	640.101	53.6278	Deployment
PAL060	408	0.118719	29.103	0.701947	3.53983	31.2413	3.12254	639.967	53.8635	Deployment
PAL061	25	0.533531	29.125	0.687956	6.21564	26.5723	7.06007	659.029	25.4262	Deployment
PAL062	65	0.752048	29.125	0.687956	6.18742	26.4478	7.00373	659.283	25.2419	Deployment
PAL063	65	0.752048	29.13	0.687681	6.20204	26.3649	6.99324	659.512	25.0586	Deployment
PAL064	57	0.752048	29.13	0.687681	6.23634	26.3053	7.00427	659.715	24.8893	Deployment
PAL065	57	0.752048	29.13	0.687681	6.27968	26.2385	7.01866	659.937	24.7071	Deployment
PAL066	22	0.533531	29.129	0.688346	6.3127	27.0395	7.11224	657.516	26.7581	Deployment
PAL067	22	0.533531	29.129	0.688346	6.24673	26.9444	7.06273	657.733	26.5799	Deployment
PAL068	22	0.533531	29.129	0.688346	6.23992	26.8936	7.07972	657.975	26.3469	Deployment
PAL069	25	0.533531	29.129	0.688346	6.22959	26.8419	7.08322	658.169	26.1699	Deployment
PAL070	25	0.533531	29.125	0.687956	6.23643	26.7979	7.10309	658.372	25.9782	Deployment
PAL071	33	0.533531	29.13	0.696803	4.65636	25.3995	5.22534	657.875	27.4761	Deployment
PAL072	33	0.533531	29.13	0.696803	4.68801	25.4037	5.28689	658.049	27.2807	Deployment
PAL073	33	0.533531	29.13	0.696803	4.75078	25.4338	5.37782	658.206	27.0881	Deployment
PAL076	249	0.0766855	29.08	0.688523	2.71929	12.2296	2.33116	669.036	58.3043	Deployment
PAL077	348	0.0766855	29.08	0.688523	2.95498	12.4209	2.5754	668.942	58.5513	Deployment
PAL078	348	0.0766855	29.08	0.688523	3.13682	12.4897	2.73277	668.785	58.6749	Deployment
PAL079	348	0.0766855	29.081	0.68819	3.2376	12.5677	2.87858	668.619	58.808	Deployment
PAL081	1374	0.084038	29.112	0.644392	6.24998	60.9583	9.116	719.88	60.7609	Deployment
PAL082	1374	0.084038	29.121	0.644038	6.50683	61.0742	9.40187	719.944	60.8202	Deployment
PAL083	1374	0.084038	29.121	0.644038	6.70728	61.0742	9.56573	719.915	60.9344	Deployment
PAL084	1705	0.0765325	29.121	0.644038	6.90457	61.0646	9.72264	719.877	61.055	Deployment
PAL085	1705	0.0765325	29.121	0.644038	7.12482	61.0651	9.90736	719.844	61.1824	Deployment
PAL086	359	0.084038	29.112	0.642521	3.79529	61.1237	7.48358	720.338	59.3459	Deployment
PAL087	359	0.084038	29.112	0.642521	3.99442	61.0084	7.51668	720.214	59.5336	Deployment
PAL088	346	0.084038	29.112	0.645062	4.16303	60.9012	7.54066	720.1	59.6988	Deployment
PAL089	346	0.084038	29.112	0.645062	4.35282	60.7659	7.55952	719.96	59.8945	Deployment
PAL090	346	0.084038	29.112	0.645062	4.53386	60.6364	7.58041	719.825	60.0801	Deployment
PAL091	330	0.447838	29.181	0.631718	11.7728	72.2717	16.193	730.189	50.7461	Deployment
PAL093	330	0.447838	29.187	0.632452	11.617	72.0196	16.4949	729.935	51.1181	Deployment
PAL096	1418	0.130217	29.06	0.628254	24.2618	80.8697	26.3123	737.154	39.7013	Deployment
PAL097	1544	0.130217	29.06	0.628254	24.4744	80.4831	26.4844	736.806	40.0543	Deployment
PAL098	1492	0.130217	29.061	0.629936	24.6418	80.2318	26.6297	736.576	40.2932	Deployment
PAL099	1492	0.130217	29.061	0.629936	24.8189	79.9668	26.7828	736.333	40.5447	Deployment
PAL100	1492	0.130217	29.061	0.629936	25.0057	79.7239	26.9515	736.107	40.7834	Deployment
PAL101	151	0.130217	29.068	0.623905	22.3146	79.7751	23.7551	736.522	39.9426	Deployment
PAL105	129	0.187694	29.056	0.621865	21.491	80.2896	22.8899	737.045	39.3639	Deployment
PAL106	1481	0.071833	29.112	0.671207	4.20659	42.2853	4.424	702.455	66.2466	Deployment
PAL108	1310	0.071833	29.111	0.671291	4.07499	41.7998	4.25292	702.018	66.0057	Deployment
PAL109	1310	0.071833	29.106	0.673345	4.00232	41.5704	4.15088	701.82	65.8634	Deployment
PAL111	191	0.071833	29.101	0.677925	1.32665	40.2556	1.01612	701.287	62.7934	Deployment
PAL112	191	0.071833	29.101	0.677925	1.24887	40.0576	0.994059	701.103	62.7278	Deployment
PAL113	191	0.080183	29.101	0.677925	1.20691	39.8365	0.977513	700.896	62.6623	Deployment
PAL114	191	0.080183	29.101	0.677925	1.20201	39.6353	0.968519	700.709	62.597	Deployment
PAL115	221	0.080183	29.091	0.677655	1.22631	39.4306	0.985577	700.52	62.5225	Deployment
PAL116	1398	0.0647125	29.095	0.687285	5.1739	13.7953	4.98027	666.491	60.5022	Deployment
PAL117	1527	0.0647125	29.09	0.687382	5.46932	14.0005	5.27345	666.257	60.7401	Deployment
PAL118	1734	0.0647125	29.09	0.687382	5.60907	14.1538	5.42346	666.247	60.9118	Deployment
PAL119	1734	0.0647125	29.09	0.687382	5.82409	14.3194	5.63894	666.103	61.0999	Deployment
PAL120	1734	0.0647125	29.09	0.687382	6.02636	14.4717	5.83996	665.96	61.2714	Deployment
PAL121	100	0.137778	29.103	0.67173	6.80536	36.5839	6.75545	698.947	44.7617	Deployment
PAL122	100	0.137778	29.103	0.67173	7.02216	36.8265	6.9578	699.149	44.7515	Deployment
PAL123	123	0.137778	29.103	0.67173	7.25335	37.1059	7.16755	699.384	44.7723	Deployment
PAL124	191	0.137778	29.103	0.67173	7.44635	37.3032	7.3498	699.546	44.7473	Deployment
PAL125	191	0.137778	29.1	0.670048	7.64393	37.5057	7.53565	699.712	44.7248	Deployment
PAL126	879	0.137778	29.107	0.663817	11.1835	40.6215	10.9667	702.148	43.7649	Deployment
PAL127	879	0.137778	29.107	0.663817	11.4023	40.8549	11.165	702.34	43.7796	Deployment
PAL128	879	0.137778	29.107	0.663817	11.6064	41.0587	11.3543	702.504	43.772	Deployment
PAL129	879	0.137778	29.107	0.663817	11.8071	41.2552	11.5414	702.662	43.7593	Deployment
PAL130	1012	0.125574	29.107	0.663817	11.9927	41.4469	11.711	702.818	43.7658	Deployment
PAL131	64	0.162721	29.1	0.651852	10.9781	57.7624	11.6531	717.682	56.9197	Deployment
PAL132	64	0.162721	29.107	0.653284	11.087	57.6383	11.7115	717.567	56.7728	Deployment
PAL133	64	0.162721	29.107	0.653284	11.2273	57.4774	11.7869	717.418	56.5845	Deployment
PAL134	64	0.162721	29.107	0.653284	11.3545	57.3202	11.8502	717.274	56.4109	Deployment
PAL135	64	0.162721	29.107	0.653284	11.4792	57.1745	11.9171	717.139	56.245	Deployment
PAL136	255	0.109356	29.124	0.654269	13.6776	58.3333	14.8286	717.926	54.7542	Deployment
PAL137	255	0.109356	29.124	0.654269	13.7944	58.2133	14.9107	717.809	54.5919	Deployment
PAL138	315	0.109356	29.116	0.655249	13.9354	57.7559	14.8923	717.4	54.2524	Deployment
PAL139	315	0.109356	29.116	0.655249	14.0235	57.9359	15.0568	717.545	54.2561	Deployment
PAL140	315	0.109356	29.116	0.655249	14.1298	57.8063	15.1246	717.421	54.1013	Deployment
PAL141	320	0.11122	29.087	0.684562	13.025	27.6689	14.0074	687.606	28.9964	Deployment
PAL142	320	0.11122	29.087	0.684562	13.2243	27.8034	14.2355	687.633	28.7791	Deployment
PAL143	320	0.11122	29.087	0.684562	13.3974	27.9263	14.4312	687.664	28.5981	Deployment
PAL144	499	0.11122	29.087	0.684562	13.5665	28.0469	14.6225	687.695	28.4215	Deployment
PAL145	499	0.11122	29.087	0.684562	13.7448	28.1694	14.8262	687.72	28.2291	Deployment
PAL146	1291	0.137256	29.094	0.679669	15.8052	30.2824	17.0666	688.917	26.7383	Deployment
PAL147	1291	0.137256	29.094	0.679669	15.9384	30.4966	17.234	689.078	26.6824	Deployment
PAL148	1291	0.137256	29.094	0.679669	16.0832	30.6942	17.4088	689.213	26.6023	Deployment
PAL149	1291	0.137256	29.094	0.679669	16.2333	30.8841	17.5868	689.336	26.5119	Deployment
PAL150	1291	0.137256	29.094	0.679669	16.3794	31.0737	17.7601	689.462	26.4294	Deployment
PC001	843.5	0.193829	22.098	1.45693	32.2071	70.1293	30.4984	2407.57	380.026	Deployment
PC002	843.5	0.193829	22.098	1.45693	32.412	70.3417	30.6988	2407.64	380.037	Deployment
PC003	851.5	0.193829	22.098	1.45693	32.6383	70.5732	30.9202	2407.69	380.061	Deployment
PC004	822.5	0.192259	22.087	1.45761	32.9354	70.8821	31.2108	2407.79	380.071	Deployment
PC005	911.5	0.192259	22.087	1.45761	33.1713	71.1233	31.4416	2407.85	380.096	Deployment
PC006	884	0.192259	22.087	1.45761	33.445	71.4031	31.7095	2407.92	380.126	Deployment
PC007	459.5	0.182391	22.1	1.44314	34.4684	70.9363	32.8421	2402.09	385.889	Deployment
PC008	503.5	0.182391	22.1	1.44314	34.6012	71.0958	32.9697	2402.18	385.85	Deployment
PC009	524	0.182391	22.1	1.44314	34.8767	71.4246	33.2346	2402.38	385.775	Deployment
PC010	535	0.182391	22.1	1.44314	35.026	71.6109	33.3773	2402.51	385.707	Deployment
PC011	578	0.182391	22.1	1.44314	35.1593	71.7862	33.5038	2402.66	385.616	Deployment
PC012	617.5	0.182391	22.077	1.44325	35.3823	72.0497	33.7186	2402.82	385.557	Deployment
PC013	1249	0.173737	22.011	1.4493	38.1385	75.6661	36.342	2406.53	383.13	Deployment
PC014	1190.5	0.173737	22.011	1.4493	38.3937	75.9268	36.5917	2406.59	383.172	Deployment
PC015	1191	0.173737	22.004	1.44908	38.55	76.0905	36.7444	2406.64	383.18	Deployment
PC016	1163	0.173737	22.004	1.44908	38.7907	76.341	36.9796	2406.71	383.198	Deployment
PC017	1158	0.173737	22.004	1.44908	39.0221	76.5818	37.2057	2406.79	383.215	Deployment
PC018	1118	0.173737	21.977	1.4517	39.2698	76.8416	37.4475	2406.87	383.224	Deployment
PC020	1114	0.188252	22.075	1.45354	32.1275	69.7568	30.4407	2406.28	381.222	Deployment
PC021	1135	0.188252	22.079	1.45031	32.3691	69.9984	30.6775	2406.31	381.28	Deployment
PC022	1129	0.188252	22.079	1.45031	32.5893	70.2206	30.8933	2406.34	381.325	Deployment
PC023	1125	0.188252	22.079	1.45031	32.8216	70.4526	31.121	2406.37	381.382	Deployment
PC025	798	0.192259	22.077	1.46086	35.4767	73.75	33.6838	2409.9	378.948	Deployment
PC026	855.5	0.192259	22.046	1.46072	35.7303	74.0223	33.9316	2410.06	378.89	Deployment
PC027	900.5	0.192259	22.046	1.46072	35.9907	74.3049	34.1858	2410.24	378.812	Deployment
PC028	894.5	0.192259	22.046	1.46072	36.2181	74.5367	34.4085	2410.3	378.827	Deployment
PC029	1012.5	0.18052	22.046	1.46072	36.4791	74.808	34.6639	2410.42	378.814	Deployment
PC030	1022.5	0.18052	22.006	1.46053	36.7609	75.0982	34.9397	2410.52	378.814	Deployment
PC031	1109.5	0.180083	22.068	1.45188	34.3476	71.7581	32.6348	2405.61	382.63	Deployment
PC032	1096	0.180083	22.078	1.44806	34.1486	71.5204	32.4429	2405.43	382.726	Deployment
PC033	1078	0.180083	22.078	1.44806	33.9721	71.294	32.274	2405.21	382.867	Deployment
PC034	1063.5	0.180083	22.078	1.44806	33.7846	71.058	32.0944	2405	382.996	Deployment
PC035	973.5	0.180083	22.078	1.44806	33.6017	70.8228	31.9197	2404.78	383.136	Deployment
PC036	958	0.188252	22.084	1.44737	33.4355	70.6068	31.7611	2404.57	383.267	Deployment
PC037	1421.5	0.173737	22.002	1.45498	37.8611	75.6626	36.0486	2407.81	381.826	Deployment
PC038	1445	0.173737	22.002	1.45498	37.5945	75.3786	35.7886	2407.68	381.846	Deployment
PC039	1442	0.173737	22.002	1.45498	37.3552	75.1341	35.5543	2407.63	381.815	Deployment
PC040	1423	0.173737	22.002	1.45498	37.1667	74.958	35.3687	2407.66	381.714	Deployment
PC041	1438.5	0.173737	22.015	1.45212	37.1989	74.9626	35.4023	2407.53	381.848	Deployment
PC042	1436.5	0.173737	22.05	1.4553	36.947	74.7145	35.155	2407.51	381.772	Deployment
PC043	1148.5	0.180083	22.068	1.44906	36.1553	73.4407	34.4181	2405.26	383.596	Deployment
PC044	1145.5	0.180083	22.068	1.44906	35.9505	73.2299	34.2178	2405.22	383.564	Deployment
PC045	1123.5	0.180083	22.068	1.44906	35.6842	72.9561	33.9573	2405.16	383.519	Deployment
PC047	1104	0.180083	22.06	1.44867	35.1179	72.3733	33.4035	2405.04	383.427	Deployment
PC048	1052	0.180083	22.06	1.44867	34.868	72.1115	33.1594	2404.97	383.402	Deployment
PC049	694	0.192259	22.097	1.46092	33.4328	71.7511	31.6791	2409.77	378.347	Deployment
PC050	696	0.192259	22.097	1.46092	33.6793	72.0021	31.9206	2409.84	378.365	Deployment
PC051	699.5	0.192259	22.097	1.46092	33.8989	72.2239	32.1357	2409.89	378.39	Deployment
PC052	701	0.192259	22.097	1.46092	34.1721	72.4985	32.4034	2409.95	378.43	Deployment
PC053	722.5	0.192259	22.077	1.46086	34.4572	72.79	32.6825	2410.04	378.443	Deployment
PC054	725	0.192259	22.077	1.46086	34.69	73.0245	32.9105	2410.1	378.473	Deployment
PC056	794	0.180083	22.078	1.45121	33.1081	70.6787	31.4066	2406.14	381.692	Deployment
RAP001	153	0.077003	22.103	1.82503	12.0421	1285.03	1.40836	5803.51	12.2495	Deployment
RAP002	38	0.077003	22.103	1.82503	12.6	1285	2.00554	5802.97	12.3511	Deployment
RAP003	38	0.077003	22.105	1.82828	13.0651	1284.97	2.49984	5802.52	12.4514	Deployment
RAP004	153	0.077003	22.103	1.82503	11.9696	1285.11	1.35045	5803.59	12.1637	Deployment
RAP005	153	0.077003	22.103	1.82503	12.2808	1285.06	1.67572	5803.28	12.2456	Deployment
RAP006	153	0.077003	22.103	1.82503	12.5915	1285.01	2.00033	5802.98	12.3348	Deployment
RAP007	178	0.077003	22.099	1.83523	14.0971	1282.81	3.62453	5801.24	14.5941	Deployment
RAP008	233	0.04058	22.099	1.83523	14.3794	1282.88	3.8673	5800.97	14.5938	Deployment
RAP009	233	0.04058	22.099	1.83523	14.6425	1282.95	4.09364	5800.73	14.5853	Deployment
RAP013	20	0.071701	22.013	1.77731	1.42549	1291.13	2.25887	5814.55	10.3322	Deployment
RAP014	44	0.071701	22.012	1.77848	1.27609	1291.11	2.34674	5814.69	10.4746	Deployment
RAP015	43	0.071701	22.012	1.77419	1.14015	1291.84	2.38078	5814.92	9.95358	Deployment
RAP016	95	0.071701	22.015	1.78605	0.361964	1290.92	3.67108	5816.15	12.0593	Deployment
RAP017	195	0.071701	22.015	1.78605	0.642303	1291.21	3.8443	5816.33	11.9533	Deployment
RAP018	195	0.071701	22.016	1.78112	0.514727	1291.52	4.00437	5816.48	11.7979	Deployment
RAP019	214	0.101142	22.011	1.77011	2.01837	1296.27	3.90543	5817.08	8.40136	Deployment
RAP020	214	0.101142	22.011	1.77011	2.11572	1296.46	4.08539	5817.27	8.4969	Deployment
RAP021	214	0.101142	22.002	1.77392	2.2229	1296.66	4.2814	5817.48	8.6114	Deployment
RAP022	170	0.068833	22.006	1.81379	3.95567	1284.81	4.9179	5813.71	16.4471	Deployment
RAP023	249	0.068833	22.005	1.80841	3.84528	1284.93	5.02414	5813.92	16.4755	Deployment
RAP024	249	0.068833	22.005	1.80841	3.726	1285.06	5.11652	5814.12	16.4847	Deployment
RAP026	62	0.068833	22.001	1.80122	3.13275	1285.77	3.56589	5813.25	15.0421	Deployment
RAP027	62	0.068833	22.001	1.80122	2.98531	1285.88	3.6845	5813.45	15.0708	Deployment
RAP028	208	0.03857	22.133	1.74283	71.0397	1334.88	1.10914	5892.96	3.94208	Deployment
RAP029	208	0.03857	22.133	1.74283	70.8292	1334.96	1.24514	5892.8	3.86273	Deployment
RAP030	208	0.03857	22.133	1.74283	70.7452	1334.94	1.27017	5892.76	3.74939	Deployment
RAP031	6	0.068833	22.003	1.79475	1.73269	1287.39	2.95784	5813.97	13.8082	Deployment
RAP032	17	0.068833	22.003	1.79475	2.03981	1287.07	3.00218	5813.73	13.9787	Deployment
RAP033	17	0.068833	22.001	1.80122	2.41866	1286.7	3.00597	5813.44	14.1563	Deployment
RAP034	231	0.0399335	22.14	1.7493	71.1185	1331.59	0.0365923	5894.5	1.82679	Deployment
RAP035	231	0.0399335	22.14	1.7493	71.3113	1331.5	0	5894.67	1.64121	Deployment
RAP036	250	0.040984	22.14	1.7493	71.4983	1331.39	0	5894.83	1.51314	Deployment
RAP037	484	0.038213	22.147	1.73237	75.726	1328.82	2.28871	5898.62	3.89242	Deployment
RAP038	484	0.038213	22.147	1.73237	75.543	1328.89	2.14771	5898.48	3.70853	Deployment
RAP039	484	0.038213	22.147	1.73237	75.3798	1328.87	2.06509	5898.39	3.55985	Deployment
RAP040	580	0.034413	22.148	1.73325	73.2016	1334.56	2.84673	5894.36	6.15608	Deployment
RAP041	580	0.034413	22.142	1.73849	72.9267	1334.76	2.72245	5894.1	6.07086	Deployment
RAP042	609	0.034413	22.142	1.73849	72.6618	1334.96	2.64599	5893.85	6.02106	Deployment
RAP043	771	0.035714	22.122	1.71206	76.7878	1330.5	2.77772	5898.48	6.42252	Deployment
RAP044	771	0.035714	22.122	1.71206	76.9153	1330.48	2.93613	5898.57	6.59492	Deployment
RAP045	771	0.035714	22.122	1.71206	77.0816	1330.43	3.13716	5898.69	6.80613	Deployment
RAP046	673	0.0493515	22.024	1.81614	15.2086	1291.35	5.47556	5802.07	8.59783	Deployment
RAP047	673	0.0493515	22.024	1.81614	15.0639	1291.3	5.31855	5802.18	8.52576	Deployment
RAP048	574	0.078442	22.049	1.81744	14.9179	1291.22	5.14939	5802.27	8.47454	Deployment
RAP049	505	0.055716	22.077	1.78256	10.704	1300.08	5.53629	5811.91	2.62563	Deployment
RAP050	504	0.055716	22.077	1.78256	10.4503	1300	5.37852	5812.09	2.5929	Deployment
RAP051	504	0.055716	22.077	1.78256	10.1982	1299.96	5.25328	5812.31	2.62161	Deployment
RAP052	904	0.0433035	22.089	1.8346	12.8616	1279.13	5.4236	5803.14	18.0956	Deployment
RAP053	904	0.0433035	22.089	1.8346	12.8331	1279.09	5.4479	5803.2	18.1355	Deployment
RAP054	904	0.0433035	22.089	1.8346	12.7834	1279.08	5.45213	5803.27	18.1562	Deployment
RAPB1	19	0.149014	22.015	1.77964	5.03213	1290.72	0.216069	5811.02	7.95456	Deployment
RAPB2	19	0.149014	22.015	1.77964	4.83127	1290.77	0.235249	5811.22	8.02347	Deployment
TIM001	104.43	0.296204	29.03	1.75837	215.644	327.543	179.751	313.447	449.055	Deployment
TIM002	109.38	0.296204	29.0335	1.76497	215.317	329.885	179.107	311.911	448.722	Deployment
TIM003	108.1	0.345392	29.0475	1.76581	214.106	331.206	177.845	311.776	449.458	Deployment
TIM004	106.24	0.345392	29.037	1.76759	213.077	332.485	176.754	311.55	450.056	Deployment
TIM005	103.61	0.345392	29.036	1.76705	212.63	333.71	176.187	310.959	450.162	Deployment
TIM006	101.14	0.274135	29.046	1.76478	210.637	332.83	174.556	313.025	452.136	Deployment
TIM007	98.92	0.274135	29.0515	1.76358	211.462	332.08	175.389	312.997	451.586	Deployment
TIM008	105.56	0.314285	29.042	1.75856	210.708	329.496	175.111	315.474	452.909	Deployment
TIM009	73.67	0.314285	29.0395	1.75527	211.331	327.578	175.956	316.483	452.871	Deployment
TIM010	113.75	0.296204	29.031	1.75634	213.622	327.305	178.01	315.058	450.912	Deployment
TIM011	107.24	0.345392	29.025	1.77121	215.342	333.348	178.63	309.316	447.848	Deployment
TIM012	108.77	0.345392	29.033	1.76922	215.121	332.514	178.552	310.089	448.241	Deployment
TIM013	77.98	0.345392	29.032	1.76825	216.472	331.576	179.879	309.838	447.276	Deployment
TIM014	109.01	0.326253	29.0325	1.76907	217.939	331.637	181.165	308.768	445.967	Deployment
TIM015	94.36	0.296204	29.037	1.76354	216.957	329.855	180.557	310.783	447.28	Deployment
TIM016	89.98	0.296204	29.037	1.76354	217.219	328.999	180.916	311.242	447.272	Deployment
TIM017	80.03	0.296204	29.036	1.76123	217.823	328.446	181.532	311.236	446.886	Deployment
TIM018	72.51	0.38599	29.036	1.76411	218.96	329.807	182.331	309.423	445.527	Deployment
TIM020	123.86	0.38599	29.0385	1.75946	221.468	328.242	184.779	308.858	443.731	Deployment
TIM021	106.38	0.336407	29.005	1.77019	224.769	334.089	186.873	302.266	439.388	Deployment
TIM022	106.2	0.336407	29.005	1.77019	223.819	333.463	186.115	303.37	440.364	Deployment
TIM023	76.2	0.336407	28.9995	1.76727	224.851	332.423	187.171	303.433	439.706	Deployment
TIM024	32.39	0.362179	29.0185	1.76181	224.543	330.842	187.12	304.81	440.362	Deployment
TIM025	164.905	0.362179	29.0185	1.75675	225.829	328.902	188.538	305.378	439.735	Deployment
TIM026	75.58	0.362179	29.024	1.76058	224.02	329.424	186.861	306.221	441.181	Deployment
TIM027	93.07	0.38599	29.0295	1.7641	222.918	330.047	185.795	306.511	441.987	Deployment
TIM028	103.06	0.326253	29.025	1.76952	222.521	332.047	185.159	305.3	441.838	Deployment
TIM029	111.36	0.326253	29.02	1.7724	221.274	333.054	183.915	305.414	442.693	Deployment
TIM030	110.98	0.326253	29.0135	1.77528	220.779	334.724	183.251	304.529	442.744	Deployment
TIM031	74.1	0.278622	29.022	1.74998	206.964	327.685	172.113	319.549	456.734	Deployment
TIM032	117.65	0.314285	29.0445	1.75197	209.416	327.106	174.353	318.218	454.706	Deployment
TIM033	94.35	0.314285	29.0395	1.75527	210.066	328.213	174.747	316.906	453.823	Deployment
TIM034	71.45	0.314285	29.0275	1.75639	208.748	330.265	173.274	316.299	454.453	Deployment
TIM035	98.61	0.274135	29.046	1.76002	210.458	330.982	174.667	314.534	452.749	Deployment
TIM036	85.45	0.274135	29.0445	1.76127	209.809	331.766	173.981	314.411	453.131	Deployment
TIM037	71.07	0.274135	29.032	1.75771	208.287	331.254	172.72	315.887	454.612	Deployment
TIM038	89.78	0.29233	29.0215	1.75646	206.462	331.324	171.108	317.151	456.22	Deployment
TIM039	86.66	0.29233	29.0125	1.75532	206.018	332.421	170.555	316.649	456.345	Deployment
TIM041	115.94	0.347264	28.8825	1.79276	244.061	364.749	201.263	268.542	418.524	Deployment
TIM042	112.28	0.347264	28.8995	1.7979	242.677	364.669	200.032	269.485	419.747	Deployment
TIM043	103.4	0.347264	28.9095	1.80197	240.789	363.49	198.41	271.467	421.454	Deployment
TIM044	101.31	0.347264	28.9025	1.80255	241.057	364.607	198.589	270.573	421.179	Deployment
TIM045	81.2	0.347264	28.9035	1.79838	241.508	364.932	198.975	270.071	420.771	Deployment
TIM046	75.19	0.347264	28.8945	1.80305	241.047	365.12	198.554	270.249	421.173	Deployment
TIM047	108.82	0.347264	28.8945	1.80305	240.144	365.167	197.746	270.805	421.968	Deployment
TIM048	110.9	0.347264	28.895	1.80716	239.575	365.375	197.228	271.042	422.466	Deployment
TIM049	109.17	0.294567	28.903	1.81184	238.084	367.044	195.82	270.95	423.753	Deployment
TIM050	106.52	0.294567	28.9265	1.81229	237.318	367.268	195.127	271.31	424.429	Deployment
TIM051	89.32	0.347264	28.9235	1.80436	240.746	368.972	198.111	267.989	421.383	Deployment
TIM052	74.25	0.347264	28.9055	1.79956	241.165	368.004	198.524	268.33	421.016	Deployment
TIM053	74.83	0.347264	28.905	1.80384	240.917	367.373	198.33	268.893	421.243	Deployment
TIM054	68.11	0.347264	28.9015	1.79927	241.587	367.428	198.926	268.422	420.648	Deployment
TIM055	60.56	0.347264	28.9025	1.79884	241.512	366.382	198.907	269.138	420.732	Deployment
TIM056	59.97	0.347264	28.9035	1.79838	241.399	365.695	198.839	269.652	420.847	Deployment
TIM057	77.16	0.347264	28.9025	1.79884	242.052	365.981	199.408	269.045	420.263	Deployment
TIM058	111.66	0.347264	28.896	1.79379	243.113	366.12	200.348	268.271	419.323	Deployment
TIM059	115.23	0.347264	28.8935	1.79324	243.406	365.52	200.639	268.467	419.079	Deployment
TIM061	126.87	0.351723	28.8665	1.7774	247.607	368.65	204.242	263.77	415.309	Deployment
TIM062	115.75	0.351723	28.8745	1.78327	245.221	368.556	202.118	265.358	417.421	Deployment
TIM063	119.39	0.351723	28.8875	1.78387	246.003	369.23	202.787	264.429	416.725	Deployment
TIM064	124.58	0.351723	28.8915	1.77846	246.703	370.257	203.37	263.33	416.103	Deployment
TIM065	118.56	0.351723	28.899	1.78944	244.736	369.515	201.645	265.063	417.847	Deployment
TIM066	119.85	0.351723	28.8965	1.78429	245.089	370.571	201.919	264.169	417.536	Deployment
TIM067	121.85	0.351723	28.9015	1.7846	245.432	371.737	202.183	263.215	417.243	Deployment
TIM068	119.2	0.351723	28.905	1.79001	243.951	371.408	200.875	264.377	418.554	Deployment
TIM069	121.19	0.353633	28.908	1.78996	244.324	372.32	201.177	263.565	418.237	Deployment
TIM070	125.93	0.353633	28.9205	1.78966	244.615	373.65	201.396	262.549	418.008	Deployment
TIM071	102.38	0.228834	29.093	1.60747	286.65	358.247	247.615	216.235	372.537	Deployment
TIM072	106.97	0.231774	29.076	1.61201	287.457	359.155	247.434	216.923	372.619	Deployment
TIM073	106.45	0.231774	29.073	1.60835	287.893	359.753	247.584	217.234	372.394	Deployment
TIM074	109.21	0.231774	29.0615	1.61288	288.989	360.992	247.37	218.16	372.489	Deployment
TIM075	78.21	0.231774	29.0615	1.60873	288.421	360.764	248.443	217.443	371.391	Deployment
TIM076	62.58	0.231774	29.0705	1.60478	287.617	360.148	249.278	216.595	370.579	Deployment
TIM077	63.95	0.231774	29.079	1.60114	286.296	359.117	250.601	215.212	369.299	Deployment
TIM078	84.58	0.231774	29.0895	1.60076	285.57	358.342	250.844	214.576	369.126	Deployment
TIM079	88.93	0.231774	29.0895	1.60076	285.849	358.38	250.147	214.974	369.853	Deployment
TIM080	95.41	0.231774	29.082	1.6044	286.753	358.957	248.943	215.993	371.054	Deployment
TIM081	95	0.231774	29.0695	1.61359	290.824	363.204	247.365	219.626	372.305	Deployment
TIM082	90.92	0.231774	29.0635	1.60913	289.35	361.59	247.748	218.355	372.039	Deployment
TIM083	61.52	0.231774	29.0635	1.60913	288.685	361.172	248.65	217.601	371.138	Deployment
TIM084	60.49	0.231774	29.061	1.60522	288.338	361.011	249.258	217.173	370.52	Deployment
TIM085	63.8	0.231774	29.06	1.60586	288.34	361.294	249.927	217.003	369.801	Deployment
TIM086	59.01	0.231774	29.06	1.60586	289.029	361.801	249.162	217.745	370.553	Deployment
TIM087	84	0.231774	29.0605	1.61025	290.098	362.906	248.737	218.703	370.909	Deployment
TIM088	89.44	0.231774	29.055	1.61118	291.403	364.427	248.647	219.764	370.906	Deployment
TIM089	99.75	0.231774	29.041	1.6091	291.238	364.634	249.639	219.378	369.881	Deployment
TIM090	98.81	0.231774	29.044	1.6045	290.057	363.483	250.259	218.279	369.307	Deployment
TIM091	106.34	0.17234	29.038	1.6031	290.022	363.896	251.379	217.957	368.139	Deployment
TIM092	105.1	0.17234	29.041	1.60154	289.115	362.895	251.564	217.191	368.003	Deployment
TIM093	100.21	0.231774	29.044	1.6045	289.164	362.68	250.892	217.407	368.705	Deployment
TIM094	91.05	0.231774	29.0555	1.60662	289.257	362.407	249.962	217.722	369.68	Deployment
TIM095	90.16	0.17234	29.0575	1.60239	287.811	361.101	250.983	216.312	368.723	Deployment
TIM096	99.98	0.17234	29.064	1.59928	287.402	360.939	251.771	215.783	367.921	Deployment
TIM097	104.09	0.17234	29.056	1.59745	287.253	361.103	252.599	215.446	367.054	Deployment
TIM098	105.83	0.17234	29.056	1.59745	286.898	360.962	253.287	214.982	366.354	Deployment
TIM099	105.26	0.17234	29.0465	1.59883	288.12	362.375	253.194	215.969	366.362	Deployment
TIM100	106.88	0.17234	29.052	1.60037	289.035	363.235	252.641	216.84	366.883	Deployment
TIM101	96.55	0.228834	29.077	1.60022	283.932	356.366	250.883	213.271	369.317	Deployment
TIM102	92.17	0.262289	29.076	1.59394	282.804	355.632	252.345	212.009	367.864	Deployment
TIM103	100.25	0.262289	29.076	1.59394	282.168	355.254	253.25	211.274	366.956	Deployment
TIM104	99.28	0.205695	29.0775	1.59408	282.697	356.016	253.523	211.619	366.575	Deployment
TIM105	89.01	0.205695	29.0875	1.59437	283.749	357.237	253.404	212.476	366.561	Deployment
TIM106	99.62	0.205695	29.0855	1.59551	285.567	359.056	252.526	214.138	367.296	Deployment
TIM107	85.81	0.205695	29.0775	1.59844	286.774	360.02	251.374	215.391	368.408	Deployment
TIM108	59.8	0.231774	29.0895	1.60076	286.485	359.091	250.009	215.513	369.921	Deployment
TIM109	86.16	0.205695	29.083	1.59717	284.633	357.449	251.409	213.691	368.632	Deployment
TIM110	91.78	0.205695	29.095	1.5974	284.463	357.439	251.863	213.441	368.156	Deployment
TIM111	118.2	0.273688	28.8885	1.78779	245.365	365.68	202.379	267.105	417.346	Deployment
TIM112	117.92	0.273688	28.891	1.78839	245.297	366.986	202.256	266.31	417.375	Deployment
TIM113	109.75	0.347264	28.891	1.78839	243.971	367.225	201.061	267.011	418.544	Deployment
TIM114	113.1	0.273688	28.8925	1.78893	244.081	367.862	201.131	266.534	418.437	Deployment
TIM115	100.98	0.347264	28.897	1.79428	243.245	367.751	200.39	267.143	419.178	Deployment
TIM116	77.75	0.347264	28.897	1.79428	242.573	368.042	199.778	267.393	419.77	Deployment
TIM117	76.96	0.347264	28.9015	1.79469	242.413	368.998	199.595	266.891	419.906	Deployment
TIM118	100.29	0.347264	28.9115	1.79497	243.002	369.569	200.098	266.148	419.383	Deployment
TIM120	111.97	0.347264	28.9105	1.79504	242.532	370.8	199.633	265.678	419.807	Deployment
TON101	300	0.085987	24.702	1.60355	390.174	505.302	326.492	2380.98	107.347	Deployment
TON103	300	0.460755	24.702	1.60355	390.146	505.593	326.469	2380.53	107.356	Deployment
TON105	726	0.460755	24.702	1.60355	390.119	505.884	326.446	2380.07	107.367	Deployment
TON106	865	0.460755	24.782	1.59958	386.123	502.963	322.654	2378.52	103.584	Deployment
TON107	1560	0.460755	24.782	1.59958	386.098	503.189	322.633	2378.16	103.591	Deployment
TON109	1620	0.460755	24.798	1.5955	386.049	503.64	322.592	2377.44	103.609	Deployment
TON110	840	0.460755	24.798	1.5955	386.025	503.866	322.572	2377.09	103.62	Deployment
TON111	735	0.126899	24.742	1.61054	384.077	498.605	320.691	2381.78	101.364	Deployment
TON112	720	0.126899	24.742	1.61054	384.151	498.819	320.763	2381.58	101.446	Deployment
TON113	500	0.126899	24.742	1.61054	384.226	499.033	320.834	2381.39	101.529	Deployment
TON114	500	0.126899	24.748	1.60824	384.301	499.247	320.906	2381.19	101.613	Deployment
TON115	902	0.126899	24.748	1.60824	384.376	499.46	320.978	2380.99	101.697	Deployment
TON116	720	0.126899	24.762	1.61633	383.122	496.148	319.782	2383.87	100.361	Deployment
TON117	720	0.126899	24.76	1.61426	382.991	496.326	319.658	2383.44	100.248	Deployment
TON118	700	0.126899	24.76	1.61426	382.861	496.503	319.535	2383	100.137	Deployment
TON119	800	0.126899	24.76	1.61426	382.731	496.681	319.412	2382.57	100.028	Deployment
TON120	770	0.126899	24.761	1.61212	382.601	496.86	319.289	2382.14	99.9206	Deployment
TON121	783	0.441889	24.896	1.62222	349.378	463.519	287.93	2381.82	68.9931	Deployment
TON122	34	0.235908	24.896	1.62222	349.251	463.576	287.807	2381.59	68.8487	Deployment
TON125	869	0.088327	24.894	1.62003	348.872	463.747	287.438	2380.87	68.4185	Deployment
TON126	650	0.235908	24.891	1.62338	346.585	460.571	285.316	2381.97	66.5867	Deployment
TON127	595	0.235908	24.891	1.62338	346.863	460.913	285.574	2381.9	66.8132	Deployment
TON128	595	0.235908	24.891	1.62338	347.14	461.255	285.833	2381.82	67.0407	Deployment
TON129	595	0.235908	24.891	1.62338	347.418	461.597	286.091	2381.74	67.2692	Deployment
TON130	890	0.235908	24.911	1.62387	347.695	461.939	286.35	2381.66	67.4988	Deployment
TON131	470	0.695863	24.889	1.62314	351.915	466.021	290.312	2381.91	71.2454	Deployment
TON132	720	0.695863	24.889	1.62314	352.115	466.254	290.499	2381.87	71.4185	Deployment
TON133	720	0.695863	24.89	1.62188	352.315	466.487	290.687	2381.84	71.592	Deployment
TON134	800	0.695863	24.89	1.62188	352.515	466.72	290.874	2381.8	71.7659	Deployment
TON137	700	0.091191	25.723	1.4297	162.527	172.596	2.2344	2559.97	13.5089	Deployment
TON138	700	0.091191	25.723	1.4297	162.606	172.628	2.37687	2559.78	13.6907	Deployment
TON139	720	0.091191	25.741	1.42913	162.686	172.661	2.52465	2559.6	13.8726	Deployment
TON141	150	0.0861955	25.719	1.42972	158.134	168.969	0.53072	2564	9.17337	Deployment
TON143	150	0.0861955	25.716	1.42952	157.207	167.95	1.44832	2564.02	9.23775	Deployment
TON144	150	0.0861955	25.716	1.42952	156.744	167.44	1.91958	2564.04	9.30933	Deployment
TON145	150	0.0861955	25.727	1.4303	156.281	166.931	2.40053	2564.05	9.40642	Deployment
1	2822	0.120464	22.297	1.90705	225.88	230.525	223.018	1761.3	102.905	Prediction
2	4845	0.121656	23.218	1.7143	256.538	306.423	261.406	1565.57	100.885	Prediction
3	1379	0.141836	22.779	1.96813	167.815	650.646	161.41	1995.49	969.498	Prediction
4	4020	0.0351565	22.482	1.86596	401.589	991.658	346.493	6225.46	193.294	Prediction
5	2747	0.040605	22.415	1.72953	178.313	1189.37	171.674	5634.39	19.0316	Prediction
6	1312	0.101758	21.934	2.03415	713.863	741.96	227.38	2707.1	26.5779	Prediction
7	2767	0.088495	26.006	1.69251	70.488	105.16	67.807	2697.59	78.5701	Prediction
8	5509	0.046414	26.306	1.43501	272.069	286.869	273.701	3327.53	79.0545	Prediction
9	4837	0.0330745	26.158	1.41203	159.34	165.488	169.822	3982.49	54.7163	Prediction
10	4544	0.033976	26.165	1.30653	202.607	419.379	123.23	4600.38	216.167	Prediction
11	4615	0.044234	26.189	1.31423	301.5	384.831	293.277	5259.3	139.477	Prediction
12	4350	0.039439	26.151	1.43159	45.814	778.986	224.369	5923.28	249.403	Prediction
13	4292	0.044253	26.307	1.39289	77.575	789.194	73.015	6586.5	112.485	Prediction
14	4909	0.078253	26.651	1.73237	247.723	267.268	266.151	6710.13	184.191	Prediction
15	4242	0.075652	25.848	1.73266	140.254	176.072	146.685	6048.99	198.398	Prediction
16	3427	0.064715	25.644	1.59607	208.529	735.629	210.727	5428.17	158.076	Prediction
17	22	0.437716	25.784	2.66873	21.615	1288.07	10.324	1201.8	978.348	Prediction
18	1240	0.082071	25.693	1.60322	334.733	420.389	81.804	888.877	72.0409	Prediction
19	1902	0.115975	25.441	1.74276	418.952	681.971	90.991	847.125	121.474	Prediction
20	2396	0.118879	25.789	1.54633	41.699	190.22	36.179	990.292	39.1182	Prediction
21	3023	0.0920955	25.361	1.69958	193.807	543.358	165.312	1466.13	153.445	Prediction
22	3722	0.101073	25.617	1.72816	190.346	310.351	178.913	2009.04	132.704	Prediction
23	2832	0.053516	28.455	1.0839	330.986	545.765	320.859	1389.48	150.923	Prediction
24	3066	0.053137	28.034	1.11136	88.719	384.642	91.172	780.646	93.0662	Prediction
25	4012	0.085051	27.961	1.19765	376.695	672.085	359.201	225.603	268.921	Prediction
26	3903	0.079181	27.687	1.28457	440.993	744.461	308.334	178.361	54.4373	Prediction
27	3882	0.084625	27.292	1.42053	429.214	495.613	142.774	266.341	313.559	Prediction
28	47	0.258368	28.924	2.56918	65.715	429.264	61.148	906.814	935.019	Prediction
29	59	0.311682	29.459	1.61803	50.006	566.991	23.333	418.149	322.082	Prediction
30	5688	0.126286	28.996	1.59307	503.683	734.943	334.001	455.121	281.153	Prediction
31	5653	0.092858	27.255	0.979812	379.856	386.05	377.434	1710.56	306.734	Prediction
32	2684	0.0852865	26.925	1.61736	636.319	785.168	286.435	5737.63	29.2049	Prediction
33	4544	0.109931	27.065	1.668	477.867	638.807	182.559	6424.74	185.234	Prediction
34	3247	0.104747	27.923	0.933301	119.967	983.687	130.921	6197.02	163.645	Prediction
35	1045	0.096873	28.365	0.852921	10.6	487.342	8.554	5510.78	133.75	Prediction
36	4829	0.0774995	28.544	0.777494	228.724	472.187	209.653	4863.81	183.445	Prediction
37	5457	0.045587	28.696	0.786678	355.646	532.026	251.486	3490.53	255.28	Prediction
38	4137	0.0555945	28.665	0.848781	72.058	95.303	64.055	2810.02	37.2282	Prediction
39	1386	0.0609135	28.582	0.899198	11.138	221.466	9.108	2128.55	6.80024	Prediction
40	5201	0.078724	29.555	0.469187	162.331	645.577	183.872	2504.18	126.286	Prediction
41	3966	0.103285	29.384	0.477944	366.939	808.749	371.924	3206.82	303.118	Prediction
42	3808	0.114854	29.174	0.490018	212.634	1159.42	185.762	3905.68	40.385	Prediction
43	5344	0.127873	28.897	0.52192	252.338	1273.52	280.588	4563.77	162.601	Prediction
44	5000	0.145165	28.505	0.56962	490.329	1169.02	232.572	5265.02	208.856	Prediction
45	4371	0.172728	28.117	0.568665	194.692	1319.77	219.292	5960.95	145.515	Prediction
46	5165	0.157374	27.965	1.46243	208.628	520.536	109.365	6748.26	47.8641	Prediction
47	1223	0.144414	28.074	1.2106	308.584	589.247	334.615	6046.33	13.0049	Prediction
48	5326	0.099326	28.535	0.971888	434.158	477.216	381.69	1921.43	384.783	Prediction
49	1213	0.165557	28.612	1.55062	74.51	124.471	65.691	517.347	196.501	Prediction
50	1303	0.186027	28.864	0.94523	16.15	70.888	17.012	0	171.227	Prediction
51	429	0.156243	29.045	0.898146	11.482	271.326	8.707	0	66.522	Prediction
52	1150	0.213155	28.768	1.35924	11.472	240.876	10.195	0	68.76	Prediction
53	102	0.320704	28.473	1.60087	133.636	638.783	116.052	185.513	235.862	Prediction
54	3741	0.139518	29.086	1.00802	108.413	332.169	99.844	0	63.3178	Prediction
55	4071	0.078122	29.482	0.613175	231.849	599.948	214.834	323.192	144.836	Prediction
56	4866	0.0691055	29.671	0.507473	31.023	70.756	33.911	1721.45	57.4928	Prediction
57	4709	0.157152	29.557	0.789963	63.364	479.456	62.213	1496.41	64.0007	Prediction
58	3717	0.109043	29.785	0.750188	229.178	234.275	151.913	890.059	160.195	Prediction
59	1701	0.094584	29.815	0.573787	209.05	472.52	210.311	56.758	255.987	Prediction
60	1327	0.112797	29.751	0.577607	24.639	130.982	22.202	0	91.2041	Prediction
61	2433	0.156694	29.491	0.614907	68.543	189.568	72.473	0	77.778	Prediction
62	24	0	29.585	0.575662	0.69	362.903	0.042	0	105.532	Prediction
63	41	0.421899	29.179	1.09741	39.012	363.071	31.108	0	212.968	Prediction
64	1706	0.168892	29.265	1.15349	13.286	312.861	11.986	0	150.179	Prediction
65	2278	0.179229	29.551	0.563627	88.745	163.295	82.474	0	240.499	Prediction
66	828	0.160247	29.561	0.612601	14.196	139.16	10.403	1756.62	162.078	Prediction
67	2743	0.0986565	29.36	0.612846	172.468	771.595	162.318	4484.6	124.799	Prediction
68	4480	0.113657	28.556	1.13392	301.159	350.459	204.341	6541.93	169.107	Prediction
69	5459	0.158611	28.744	0.909153	93.651	1482.2	77.589	2905.07	79.0308	Prediction
70	5205	0.160795	29.129	0.837981	612.391	1451.47	282.613	2237.69	222.57	Prediction
71	4062	0.149962	29.261	0.663369	128.219	201.36	145.974	4934.09	112.198	Prediction
72	2851	0.148831	28.952	0.678444	328.21	329.271	331.416	4253.2	319.078	Prediction
73	4114	0.138526	28.901	0.734689	355.285	434.896	358.657	3581.4	464.165	Prediction
74	99	0.12369	29.392	1.45149	93.776	351.502	100.782	794.294	398.099	Prediction
75	4782	0.111629	29.462	0.548714	185.578	437.837	188.61	0	140.504	Prediction
76	1905	0.089378	29.082	0.650396	104.218	435.884	109.457	9.115	34.6429	Prediction
77	4515	0.122284	29.276	0.617634	243.526	371.761	235.789	345.902	99.7807	Prediction
78	3720	0.0940315	29.556	0.512379	493.134	728.946	370.892	626.452	104.359	Prediction
79	4116	0.0774405	29.468	0.470312	354.944	821.475	325.354	522.907	73.8551	Prediction
80	3805	0.063236	29.571	0.46753	139.405	570.539	120.327	604.479	171.125	Prediction
81	3875	0.068413	29.479	0.573505	277.886	375.121	254.95	844.51	168.996	Prediction
82	4590	0.067321	29.411	0.65772	257.179	626.729	272.922	1200.78	270.577	Prediction
83	4282	0.0965955	29.311	0.7528	121.869	366.673	110.388	1634.37	43.0727	Prediction
84	2852	0.131936	20.015	1.97665	659.499	709.128	175.691	2792.54	59.3284	Prediction
85	2849	0.145799	19.601	1.96882	624.119	678.676	203.117	2824.47	45.1573	Prediction
86	3661	0.140979	19.66	1.97075	582.404	635.722	245.744	2814.53	22.7013	Prediction
87	2798	0.154558	19.826	2.04603	607.729	656.767	240.879	2739.48	57.418	Prediction
88	3678	0.141138	19.617	2.11184	560.539	608.521	308.954	2687.55	106.804	Prediction
89	2764	0.152737	19.593	2.04989	574.275	623.765	261.321	2772.22	24.9268	Prediction
90	3524	0.152529	19.577	2.11886	524.081	572.745	324.881	2721.12	83.1761	Prediction
91	3167	0.171601	19.441	2.07853	531.866	581.257	304.074	2763.25	44.542	Prediction
92	3974	0.141427	19.995	2.09729	519.179	565.442	378.358	2636.82	166.66	Prediction
93	3863	0.140696	19.614	2.12246	519.821	567.441	349.914	2678.97	124.821	Prediction
94	3739	0.173442	19.461	2.13321	482.687	531.085	367.063	2713.15	97.6168	Prediction
95	3967	0.156438	19.69	2.04774	363.996	421.264	366.725	2570.59	122.495	Prediction
96	4013	0.159934	19.728	2.01277	360.61	434.266	363.445	2529.47	79.7313	Prediction
97	3825	0.168497	19.485	2.02126	320.125	404.41	323.684	2525.91	59.5213	Prediction
98	2171	0.144387	19.721	1.94908	363.863	471.347	371.191	2447.36	4.73613	Prediction
99	3490	0.156441	19.734	1.86937	340.705	473.246	349.033	2403.77	36.9643	Prediction
100	3869	0.165519	19.554	1.9955	321.325	424.155	327.317	2485.13	36.4188	Prediction
101	3094	0.169402	19.598	1.90461	294.846	426.265	303.195	2442.38	11.5824	Prediction
102	2701	0.152134	19.558	1.94811	284.477	400.131	291.087	2482.76	6.44414	Prediction
103	1520	0.174382	19.824	1.85273	318.448	486.034	324.126	2361.86	18.1195	Prediction
104	2922	0.170762	19.63	1.89768	308.516	455.054	312.602	2402.07	40.6243	Prediction
105	2550	0.170089	19.665	1.92243	264.288	408.822	268.709	2441.25	8.53408	Prediction
106	1764	0.17969	19.671	1.86417	306.402	487.852	313.325	2321.73	55.2679	Prediction
107	1493	0.179839	19.518	1.83939	287.087	473.897	293.124	2361.46	38.7768	Prediction
108	1961	0.187444	19.615	1.83087	283.07	470.391	289.792	2322.66	56.11	Prediction
109	1951	0.183378	19.524	1.88124	240.867	429.697	245.892	2401.46	12.3637	Prediction
110	2373	0.195692	19.393	1.85296	236.066	461.104	241.928	2363.47	44.3847	Prediction
111	3527	0.15493	19.795	1.91879	311.174	427.197	318.05	2283.47	13.7078	Prediction
112	3627	0.179502	19.668	1.89196	297.174	413.524	303.112	2285.78	40.72	Prediction
113	3553	0.185307	19.533	1.85062	252.655	445.997	257.66	2327.37	28.9233	Prediction
114	3770	0.162735	19.92	1.83312	331.809	370.767	337.657	2247.18	61.8939	Prediction
115	3965	0.175108	19.609	1.86015	288.389	403.996	293.509	2289.04	65.5993	Prediction
116	4111	0.178845	19.498	1.79285	285.066	398.9	287.986	2293.25	98.897	Prediction
117	4039	0.154363	20.111	1.75814	316.224	320.8	316.375	2212.95	132.721	Prediction
118	4102	0.170359	20.12	1.79929	274.962	280.767	275.241	2180.89	92.7956	Prediction
119	3140	0.174994	19.828	1.81832	324.983	358.688	327.227	2255.57	113.159	Prediction
120	4041	0.197461	20.024	1.83225	317.202	323.38	318.032	2224.25	67.1285	Prediction
121	4078	0.183015	19.759	1.85251	330.068	360.281	329.668	2261.21	70.1937	Prediction
122	3346	0.164392	20.412	1.85701	248.363	255.384	248.645	2151.08	37.7358	Prediction
123	4002	0.18167	20.198	1.83234	281.598	288.175	282.177	2187.53	51.7067	Prediction
124	3302	0.197584	19.767	1.83641	326.311	333.101	327.648	2231.33	37.2174	Prediction
125	1177	0.164244	20.527	2.0209	241.323	249.169	241.484	2123.63	65.6575	Prediction
126	2411	0.179171	20.201	1.9825	265.732	273.262	266.311	2159.24	23.3062	Prediction
127	2009	0.160258	20.283	2.00167	269.079	277.08	269.48	2133.32	91.491	Prediction
128	582	0.203007	19.698	1.92981	312.722	320.287	314.151	2203.71	41.3315	Prediction
129	1013	0.204023	19.781	1.89925	315.571	323.55	316.83	2178.42	97.4622	Prediction
130	1654	0.184263	20.459	1.94395	255.467	263.482	255.398	2098.64	131.102	Prediction
131	1117	0.183821	20.097	1.89179	290.975	298.91	291.063	2109.88	162.026	Prediction
132	869	0.190063	19.737	1.83065	334.436	342.43	335.298	2155.56	148.578	Prediction
133	2465	0.156096	20.271	1.91032	287.685	295.353	287.342	2076.18	200.352	Prediction
134	2015	0.179809	20.028	1.88316	328.292	336.121	328.514	2122.08	186.504	Prediction
135	2742	0.185357	20.061	1.94826	366.857	374.574	367.179	2135.2	188.493	Prediction
136	3354	0.155805	20.551	1.9499	332.77	339.878	332.152	2056.34	266.746	Prediction
137	2511	0.161955	20.578	1.83532	386.241	392.778	385.353	2039.2	315.778	Prediction
138	3151	0.196593	20.201	1.9757	368.441	375.848	368.179	2102.75	231.453	Prediction
139	1309	0.178339	20.805	1.79561	408.339	513.039	388.549	2013.3	383.503	Prediction
140	1196	0.1797	20.751	1.85141	371.279	556.163	350.283	2032.43	344.298	Prediction
141	1201	0.190079	20.501	1.89438	373.611	580.714	349.191	2080.11	342.751	Prediction
142	1073	0.154431	20.997	1.81891	336.167	577.396	318.055	2004.63	312.383	Prediction
143	1363	0.171105	20.82	1.8987	298.918	620.267	279.393	2025.32	273.789	Prediction
144	1185	0.21391	20.41	1.96078	301.81	642.372	278.398	2073.19	272.219	Prediction
145	1401	0.191518	20.956	1.84701	264.1	643.457	247.97	1998.89	242.776	Prediction
146	1392	0.195948	20.527	1.96332	263.351	663.16	242.352	2046.82	236.497	Prediction
147	1365	0.214165	20.506	2.0235	230.361	706.066	207.72	2069.08	201.78	Prediction
148	1415	0.185485	20.864	1.91549	192.257	710.747	178.778	1996.08	174.229	Prediction
149	1395	0.182439	20.951	1.98982	121.036	778.947	112.148	1996.23	108.768	Prediction
150	1318	0.185525	20.55	1.99277	191.226	728.632	171.301	2044.08	165.763	Prediction
151	1670	0.188854	20.756	2.05351	119.393	795.3	100.25	2044.23	95.0612	Prediction
152	1413	0.175389	20.592	2.03606	159.74	771.291	137.341	2067.8	131.594	Prediction
153	1663	0.186788	21.476	1.98535	52.434	763.42	49.685	1998.13	45.2577	Prediction
154	1571	0.208056	20.977	2.06551	81.873	801.596	69.745	2021.16	65.5647	Prediction
155	1742	0.217141	21.112	2.11064	91.872	794.03	68.203	2069.16	61.4395	Prediction
156	3508	0.187347	21.666	1.99178	33.777	700.849	31.082	2000.05	30.7572	Prediction
157	55	0.224325	21.481	2.04596	10.013	730.665	7.153	2023.08	9.14607	Prediction
158	3966	0.185017	21.821	2.08985	60.928	660.046	57.267	2025.01	52.6664	Prediction
159	2853	0.192924	21.537	2.08973	41.16	722.357	22.484	2071.08	15.4492	Prediction
160	4052	0.196967	21.629	2.13892	73.619	650.837	72.018	2073	70.0006	Prediction
161	3912	0.175931	21.935	2.11401	99.792	631.043	95.683	2002.12	91.7621	Prediction
162	2521	0.175981	21.885	2.0164	133.291	589.85	128.497	2027.86	123.573	Prediction
163	2680	0.179861	21.806	2.06225	140.067	579.526	136.806	2075.79	131.673	Prediction
164	3320	0.182546	22.024	1.93107	171.024	561.884	165.865	2006.4	133.006	Prediction
165	3096	0.173909	21.947	1.93369	171.2	548.983	165.754	2054.26	131.053	Prediction
166	4129	0.178544	21.891	1.93124	210.454	508.514	205.101	2081.31	89.2628	Prediction
167	4561	0.167942	22.159	1.9762	242.927	493.646	236.708	2013.62	85.0093	Prediction
168	5070	0.172987	22.367	1.95619	266.967	426.769	261.682	2022.55	83.3491	Prediction
169	4726	0.191715	22.005	1.90695	243.05	478.91	236.349	2061.28	92.411	Prediction
170	4791	0.177611	22.109	1.94387	275.979	409.635	272.111	2070.18	98.2353	Prediction
171	4683	0.184615	21.87	1.94752	281.845	437.944	274.656	2089.52	64.3949	Prediction
172	4839	0.159502	22.52	1.99595	195.311	362.009	191.373	2028.22	129.816	Prediction
173	5074	0.172926	22.364	1.94616	235.14	384.122	231.754	2049.76	121.193	Prediction
174	4766	0.17672	22.113	1.8964	247.11	368.072	242.719	2097.66	97.7145	Prediction
175	4540	0.170742	22.827	2.11449	124.045	300.736	122.153	2033.05	193.255	Prediction
176	4778	0.159961	22.534	1.99986	165.212	318.913	162.999	2054.58	172.219	Prediction
177	4679	0.166554	22.899	2.14131	96.584	257.554	94.234	2059.41	235.028	Prediction
178	4632	0.175381	22.403	1.95268	177.006	299.387	174.124	2102.49	155.884	Prediction
179	4658	0.168493	22.755	2.08013	109.872	232.941	108.343	2107.31	222.245	Prediction
180	4215	0.183112	23.38	2.2093	55.691	245.577	54.679	2037.87	260.353	Prediction
181	241	0.249145	23.237	2.2171	24.962	203.558	24.189	2064.23	301.132	Prediction
182	1058	0.243141	23.058	2.25025	44.133	171.358	41.138	2112.13	289.995	Prediction
183	24	1.11602	21.801	2.3199	1.843	162.221	1.487	2090.59	330.707	Prediction
184	36	0.372186	21.166	1.61728	13.05	87.709	9.516	2333.74	449.75	Prediction
185	47	0.28023	21.411	1.45398	33.559	57.365	32.136	2380.19	402.307	Prediction
186	13	0.961382	20.47	1.96543	6.715	16.405	5.604	2394.93	377.427	Prediction
187	2507	0.161641	21.255	1.71691	79.167	143.314	74.285	2353.18	458.879	Prediction
188	353	0.185165	21.776	1.52377	55.382	100.224	50.822	2366.27	430.089	Prediction
189	596	0.168651	21.411	1.56633	50.591	88.761	48.436	2412.54	381.869	Prediction
190	4739	0.138202	21.104	1.67731	146.048	209.423	140.726	2374.98	477.993	Prediction
191	4214	0.147768	20.962	1.73712	121.89	167.712	114.372	2386.66	445.006	Prediction
192	4930	0.139006	20.97	1.57174	189.192	238.083	182.984	2409.36	469.811	Prediction
193	3953	0.149916	20.889	1.67911	122.653	161.124	119.054	2432.47	398.514	Prediction
194	4796	0.136961	20.702	1.62161	194.939	233.489	189.863	2454.65	425.905	Prediction
195	5020	0.134198	21.079	1.50464	212.221	278.659	206.658	2398.83	506.009	Prediction
196	5050	0.138294	20.608	1.4495	254.437	309.374	248.478	2433.5	503.043	Prediction
197	4973	0.138052	20.555	1.49474	267.268	305.853	260.705	2478.66	462.135	Prediction
198	5112	0.128101	20.663	1.41557	281.458	349.166	274.452	2423.01	542.12	Prediction
199	5052	0.129037	20.36	1.43585	296.923	342.804	290.537	2468.18	503.029	Prediction
200	5047	0.127053	20.185	1.43024	339.567	378.218	331.557	2502.83	505.982	Prediction
201	5171	0.119746	20.477	1.38775	351.956	420.304	343.014	2445.44	583.885	Prediction
202	5173	0.128817	20.187	1.42895	422.651	491.801	396.4	2464.18	630.558	Prediction
203	5039	0.124035	20.275	1.40309	364.442	415.034	356.987	2491.95	547.58	Prediction
204	5038	0.117868	20.028	1.41856	406.265	450.582	396.282	2524.15	554.534	Prediction
205	4955	0.041706	19.58	1.91035	433.222	1403.59	385.63	6024.74	346.164	Prediction
206	5128	0.037284	19.756	1.89559	414.535	1466.64	377.737	5954.24	351.137	Prediction
207	4647	0.037603	20.32	1.88912	312.852	1489.14	289.681	5868.09	266.531	Prediction
208	5017	0.040203	20.35	1.89955	321.318	1423.41	281.736	5939.27	254.925	Prediction
209	5021	0.0398785	20.185	1.88553	338.756	1466.34	307.264	5907.41	281.126	Prediction
210	5062	0.038206	19.932	1.88189	386.083	1487.49	355.052	5915.08	329.382	Prediction
211	4868	0.042353	20.241	1.89909	345.091	1358.36	292.324	6010.53	263.88	Prediction
212	4630	0.0434865	19.983	1.90001	382.675	1337.24	326.424	6049.55	268.734	Prediction
213	4486	0.0445085	20.119	1.93891	354.064	1401.41	308.51	5978.44	279.865	Prediction
214	4832	0.042228	19.604	1.89646	425.141	1360.4	371.686	6056.47	304.444	Prediction
215	5064	0.041486	19.764	1.93736	399.582	1423.53	356.127	5985.73	328.311	Prediction
216	4580	0.0369525	20.164	1.86478	381.318	1294.08	319.644	6081.87	227.033	Prediction
217	4461	0.039159	20.032	1.89341	421.892	1273.95	358.531	6120.75	222.738	Prediction
218	4394	0.043483	20.365	1.83548	426.84	1230.7	359.905	6153.28	184.683	Prediction
219	4316	0.040834	20.018	1.88114	462.927	1254.97	398.327	6159.52	227.897	Prediction
220	5327	0.126881	20.342	1.44133	442.177	541.75	383.514	2404.26	708.689	Prediction
221	5132	0.128528	20.943	1.5308	331.372	446.174	279.984	2352.6	661.762	Prediction
222	5283	0.119414	20.597	1.53136	403.261	514.085	340.378	2371.6	703.667	Prediction
223	5156	0.117901	20.644	1.47247	340.694	430.784	311.268	2398.99	622.675	Prediction
224	5305	0.119094	20.362	1.47687	410.955	500.787	366.321	2417.89	666.843	Prediction
225	5158	0.123044	20.391	1.46445	381.782	460.265	353.789	2431.53	625.275	Prediction
226	5040	0.123963	21.303	1.46466	259.748	379.91	226.847	2332.62	624.865	Prediction
227	5069	0.128421	21.035	1.47609	270.677	361.712	262.62	2377.83	583.499	Prediction
228	5171	0.122351	20.714	1.42517	311.72	389.703	302.523	2412.51	582.221	Prediction
229	5048	0.119466	21.669	1.49827	188.689	316.332	183.438	2308.44	593.507	Prediction
230	5035	0.126614	21.398	1.48372	229.771	336.995	222.527	2343.14	587.354	Prediction
231	5086	0.128606	20.985	1.4708	240.861	319.946	233.348	2388.33	544.173	Prediction
232	4646	0.140045	21.968	1.60475	119.212	257.436	112.101	2284.26	569.58	Prediction
233	3877	0.150481	21.779	1.65084	91.082	214.431	82.158	2295.32	537.995	Prediction
234	4951	0.132011	21.761	1.52265	159.575	273.014	152.314	2318.95	558.88	Prediction
235	4252	0.149455	21.237	1.70756	102.95	186.495	98.54	2340.95	490.756	Prediction
236	4960	0.128555	21.299	1.55187	170.498	251.667	165.031	2364.15	513.46	Prediction
237	626	0.197361	22.225	1.54009	48.585	207.254	41.831	2261.43	553.484	Prediction
238	36	0.363727	21.845	1.48521	19.08	167.027	14.346	2273.96	525.605	Prediction
239	131	0.223241	21.953	1.47315	37.608	129.22	36.598	2320.08	477.208	Prediction
240	1781	0.179478	23.661	2.15647	43.33	320.491	38.746	1942.08	250.866	Prediction
241	75	0.343831	22.878	2.18089	16.612	281.49	15.988	1968.43	285.57	Prediction
242	119	0.328306	23.219	2.19389	12.949	240.916	12.358	2016.33	289.585	Prediction
243	4555	0.160283	22.971	2.06966	112.387	357.274	103.777	1937.25	179.507	Prediction
244	4759	0.162662	22.699	2.07303	154.01	373.505	145.32	1958.78	141.329	Prediction
245	4650	0.155969	23.274	2.12517	86.086	322.699	81.738	1963.61	213.975	Prediction
246	4690	0.163155	22.639	2.08397	156.213	343.962	152.271	2006.68	150.211	Prediction
247	4631	0.151154	22.975	2.16466	84.673	287.99	81.513	2011.51	219.675	Prediction
248	4785	0.157803	22.595	2.04407	182.788	388.39	170.457	1932.42	107.434	Prediction
249	4581	0.1644	22.422	2.06146	223.421	427.711	212.568	1953.96	69.759	Prediction
250	4773	0.171179	22.51	2.01332	228.273	405.159	223.573	2001.86	86.7425	Prediction
251	4595	0.17103	22.279	1.98358	269.154	478.195	264.649	1918.34	42.7725	Prediction
252	4857	0.159596	22.393	2.03812	252.821	429.56	239.76	1927.29	39.3378	Prediction
253	4002	0.172433	22.239	1.99885	251.893	512.425	246.455	1965.97	46.6882	Prediction
254	4727	0.172389	22.401	2.01968	263.878	448.357	254.963	1974.92	43.5775	Prediction
255	4270	0.182114	22.333	1.98153	281.914	469.545	275.569	1994.26	51.8989	Prediction
256	2872	0.166943	22.269	2.02476	206.591	532.252	203.097	1910.72	111.302	Prediction
257	3065	0.175638	21.972	2.04171	183.538	563.485	179.103	1958.56	112.659	Prediction
258	4087	0.184207	21.955	1.9864	210.89	535.969	205.536	1985.77	89.8387	Prediction
259	2447	0.159398	21.973	1.93273	152.934	590.244	150.7	1906.18	111.809	Prediction
260	2723	0.190528	21.989	2.00649	163.263	575.407	159.888	1932.02	146.216	Prediction
261	3127	0.175812	21.975	2.02106	141.234	603.761	136.913	1979.93	133.512	Prediction
262	2835	0.160149	21.989	1.8347	120.712	651.119	118.622	1904.07	62.5899	Prediction
263	2295	0.156893	22.022	1.80382	94.973	694.428	92.6	1927.1	81.9856	Prediction
264	3602	0.174406	21.925	1.95216	112.253	633.581	110.138	1929.02	100.648	Prediction
265	1865	0.163501	21.789	1.90604	48.084	720.169	45.255	1975.09	40.2264	Prediction
266	2418	0.167436	21.934	2.04116	76.766	661.694	73.76	1977.01	72.6096	Prediction
267	1430	0.174845	21.84	1.78066	127.386	714.142	124.98	1902.15	75.3931	Prediction
268	1444	0.156914	21.602	1.80629	126.144	757.303	123.426	1925.18	116.798	Prediction
269	1177	0.183632	21.287	1.86679	95.563	780.975	92.708	1973.17	87.641	Prediction
270	1439	0.154932	21.672	1.86249	225.416	683.283	222.252	1900.08	201.683	Prediction
271	1523	0.17207	21.629	1.86239	168.388	753.972	165.613	1900.24	134.375	Prediction
272	1417	0.186429	21.243	1.8705	204.262	695.555	197.943	1948.08	194.921	Prediction
273	1329	0.17575	21.293	1.86779	138.8	765.111	135.819	1948.23	131.57	Prediction
274	1310	0.165711	21.145	1.92423	162.293	737.168	154.952	1971.78	151.821	Prediction
275	1258	0.165558	21.511	1.84261	289.384	612.986	284.266	1903.05	271.374	Prediction
276	1314	0.161122	21.366	1.82333	273.067	626.637	262.394	1950.97	258.285	Prediction
277	1418	0.183028	21.072	1.8613	232.139	668.623	220.285	1973.13	216.023	Prediction
278	1174	0.155481	21.402	1.77537	356.577	543.233	347.635	1909.13	341.994	Prediction
279	1176	0.143998	21.395	1.78735	314.643	584.824	304.882	1929.62	300.99	Prediction
280	1245	0.158639	21.206	1.80025	303.169	600.974	288.451	1977.47	283.488	Prediction
281	1179	0.149981	21.303	1.76387	384.052	516.339	371.484	1937.14	366.846	Prediction
282	1169	0.171563	21.089	1.76618	374.71	534.561	357.837	1984.78	352.341	Prediction
283	2349	0.1762	21.146	1.81659	378.223	383.663	377.662	1961.18	367.131	Prediction
284	3180	0.156141	21.106	1.85384	271.89	277.908	271.413	1963.76	276.213	Prediction
285	3086	0.169012	21.189	1.89021	335.217	340.573	334.857	1945.67	324.996	Prediction
286	3465	0.171785	20.912	1.84061	300.178	306.845	299.5	2010.01	282.763	Prediction
287	2652	0.155198	20.903	1.81612	358.543	364.57	357.803	1992.41	350.094	Prediction
288	3282	0.155808	20.733	1.83096	343.196	349.791	342.432	2024.14	308.177	Prediction
289	2789	0.169018	20.846	1.88905	214.362	221.244	213.738	1984.67	237.893	Prediction
290	2558	0.163847	20.557	1.90604	249.267	256.651	248.636	2030.37	214.841	Prediction
291	2920	0.166119	20.674	1.90821	290.816	298.048	290.209	2042.88	240.559	Prediction
292	2279	0.176091	20.876	1.90081	168.676	176.46	167.908	2008.33	182.84	Prediction
293	2599	0.155804	20.797	1.88403	208.385	215.953	207.697	2018.85	195.288	Prediction
294	2324	0.173108	20.442	1.91321	248.672	256.487	248.239	2064.31	172.642	Prediction
295	910	0.161135	20.746	1.84858	146.374	154.274	145.664	2034.63	128.593	Prediction
296	3240	0.156612	20.628	1.81555	171.382	178.776	170.934	2070.76	110.341	Prediction
297	2030	0.171114	20.779	1.87251	176.526	184.558	175.874	2043.52	141.743	Prediction
298	2802	0.162911	20.613	1.89134	218.598	226.077	218.551	2114.92	63.0792	Prediction
299	2118	0.168659	20.684	1.93743	222.654	230.676	222.419	2088.36	108.821	Prediction
300	3681	0.153955	20.513	1.81938	157.71	164.123	157.35	2063.48	87.2207	Prediction
301	4166	0.174981	20.435	1.78739	195.078	200.832	194.931	2100.47	96.1772	Prediction
302	4144	0.17786	20.337	1.80367	237.632	243.892	237.709	2143.91	77.955	Prediction
303	2992	0.174054	20.262	1.78065	251.138	254.221	251.325	2128.37	44.9407	Prediction
304	3428	0.163642	20.432	1.76852	196.959	201.36	196.977	2094.76	72.0158	Prediction
305	4050	0.153694	20.222	1.72351	281.689	285.568	281.7	2170.55	91.5956	Prediction
306	3971	0.167521	20.331	1.78176	234.469	239.722	234.468	2137.72	118.941	Prediction
307	3843	0.178047	20.289	1.74496	275.001	279.873	275.099	2175.22	124.714	Prediction
308	2848	0.156981	20.252	1.79131	312.718	314.935	313.091	2164.2	53.4995	Prediction
309	3667	0.167741	19.994	1.80399	337.744	340.742	337.745	2205.56	73.5251	Prediction
310	3758	0.16854	20.12	1.76181	324.362	328.098	324.342	2208.76	98.3588	Prediction
311	2238	0.156247	20.304	1.82436	378.138	379.754	378.684	2202.14	39.847	Prediction
312	2757	0.173396	20.046	1.79975	355.895	358.177	356.09	2203.36	55.858	Prediction
313	3133	0.165853	19.88	1.87057	342.494	383.98	349.246	2244.43	30.3827	Prediction
314	1404	0.163556	20.201	1.90446	380.849	489.178	388.155	2282.36	37.5152	Prediction
315	2619	0.172453	20.172	1.89734	377.83	422.559	385.623	2241.89	69.4104	Prediction
316	1099	0.17711	19.671	1.85726	333.78	508.375	340.572	2321.76	13.2703	Prediction
317	2673	0.166521	19.819	1.91313	330.331	444.642	337.696	2282.13	49.1942	Prediction
318	2886	0.158098	19.894	1.83868	352.381	501.668	357.551	2363.21	23.7122	Prediction
319	1463	0.157765	19.949	1.84233	387.111	520.491	392.805	2365.49	17.8812	Prediction
320	3733	0.161726	19.855	1.87292	373.141	494.612	382.021	2406.39	19.7466	Prediction
321	4114	0.133737	20.393	2.08415	598.19	646.814	370.424	2569.26	100.08	Prediction
322	3998	0.137748	20.25	2.11321	598.3	644.904	334.167	2611.84	107.67	Prediction
323	3868	0.134236	20.057	2.0804	558.648	605.464	338.749	2645.19	149.717	Prediction
324	3335	0.128803	20.348	2.00872	680.078	728.001	226.527	2675.18	58.9987	Prediction
325	3665	0.138562	20.244	2.08533	638.26	684.792	298.465	2621.69	83.9707	Prediction
326	2946	0.119946	20.046	2.05492	643.081	691.586	228.835	2707.17	50.5644	Prediction
327	3786	0.136213	19.964	2.07988	598.684	645.946	299.941	2654.4	121.761	Prediction
328	3286	0.139621	19.751	2.10862	601.649	649.92	268.493	2696.95	91.2369	Prediction
329	1192	0.130053	20.711	1.98065	726.712	775.568	154.641	2728.87	16.7118	Prediction
330	1332	0.121965	20.357	1.97459	692.212	741.492	158.389	2760.79	22.3477	Prediction
331	1484	0.141991	20.051	1.99873	649.884	699.055	199.305	2749.87	34.2118	Prediction
332	2251	0.10864	21.472	2.08462	800.277	848.15	183.317	2664.62	20.3643	Prediction
333	827	0.114581	21.146	2.01044	762.793	811.173	165.352	2696.8	24.3228	Prediction
334	3367	0.136238	21.005	1.95807	721.296	769.468	193.606	2686	33.9828	Prediction
335	3540	0.128835	21.226	2.01158	758.181	804.884	251.03	2610.84	56.3812	Prediction
336	2793	0.108802	20.878	1.97653	717.933	766.024	317.985	2557.13	20.6594	Prediction
337	3303	0.108785	20.85	1.97894	718.505	765.822	234.227	2643.09	49.3486	Prediction
338	3852	0.108442	20.567	2.00181	677.816	724.871	304.624	2589.4	37.1962	Prediction
339	3636	0.121494	20.426	2.04047	678.16	725.12	264.838	2632.31	77.6666	Prediction
340	3981	0.105646	20.808	2.01845	680.993	732.271	386.871	2503.47	58.4593	Prediction
341	3865	0.10834	20.667	1.97307	678.447	727.261	345.399	2546.45	23.2944	Prediction
342	3987	0.112835	20.415	2.04947	637.748	685.558	336.428	2578.92	61.7435	Prediction
343	2395	0.133486	20.912	1.92557	390.337	392.092	392.699	2162.31	32.1257	Prediction
344	2055	0.142795	20.956	1.86698	350.27	352.053	352.812	2122	17.4127	Prediction
345	2317	0.12535	20.754	1.71641	319.945	321.668	321.911	2122.04	33.5202	Prediction
346	1671	0.155763	20.338	1.74879	335.46	337.066	336.379	2162.55	10.7362	Prediction
347	2277	0.13836	20.855	1.75814	279.156	280.913	281.226	2082.31	71.9108	Prediction
348	2142	0.143223	20.531	1.75626	292.929	294.561	294.256	2123.11	44.8006	Prediction
349	2865	0.161492	20.374	1.81806	269.572	271.701	270.082	2125.23	30.4938	Prediction
350	3449	0.133588	20.647	1.73624	208.902	210.609	210.506	2044.78	17.0545	Prediction
351	2177	0.117466	20.693	1.69178	140.803	142.386	141.539	2009.51	29.4156	Prediction
352	2766	0.154012	20.389	1.77235	226.491	228.496	227.098	2086.44	13.2144	Prediction
353	2349	0.157527	20.465	1.7292	164.467	167.714	164.687	2052.02	26.1703	Prediction
354	2941	0.164048	20.383	1.75113	207.807	210.956	208.029	2090.08	51.6757	Prediction
355	1427	0.137515	20.738	1.84591	77.897	81.637	78.002	1976.64	27.7112	Prediction
356	2819	0.146776	20.678	1.74659	121.141	124.551	121.321	2014.2	10.7148	Prediction
357	3461	0.167528	20.57	1.76312	155.3	160.176	155.215	2057.23	51.0577	Prediction
358	696	0.199263	21.029	1.88773	51.373	59.403	50.598	1946.29	98.1288	Prediction
359	1423	0.158232	20.719	1.86843	77.678	84.501	77.171	1982.97	62.5084	Prediction
360	2176	0.150067	21.215	1.91919	88.451	96.131	87.656	1954.3	134.082	Prediction
361	2989	0.152623	20.681	1.84764	124.235	131.468	123.621	2026.78	85.684	Prediction
362	708	0.136072	20.98	1.89538	131.24	139.229	130.396	1998.83	146.124	Prediction
363	2942	0.161408	21.344	1.90369	98.313	104.241	97.898	1918.58	126.059	Prediction
364	3076	0.146232	21.149	1.8955	141.727	147.7	141.354	1928.3	159.169	Prediction
365	2700	0.154615	20.971	1.90816	171.718	178.77	171.064	1973.51	204.237	Prediction
366	3221	0.14158	21.241	1.88675	164.818	169.342	164.778	1893.62	155.311	Prediction
367	2919	0.161204	20.982	1.91031	185.135	191.131	184.766	1939.09	195.352	Prediction
368	2864	0.153938	20.914	1.87497	228.524	234.534	228.121	1950.91	234.861	Prediction
369	2765	0.142912	21.422	1.86093	234.704	238.665	234.935	1871.52	208.162	Prediction
370	3428	0.145129	21.628	1.90857	305.357	309.384	305.988	1852.4	270.024	Prediction
371	2904	0.160833	21.129	1.85223	249.495	254.588	249.401	1917.59	239.357	Prediction
372	3246	0.158354	21.455	1.90069	317.323	321.827	317.513	1899	294.532	Prediction
373	3147	0.139002	21.29	1.88642	292.289	297.534	292.085	1931.13	282.067	Prediction
374	3213	0.151073	21.679	1.88203	376.66	380.721	377.724	1836.33	336.28	Prediction
375	3329	0.147033	21.595	1.87775	345.853	349.825	346.413	1867.39	313.27	Prediction
376	2976	0.164089	21.403	1.87848	359.327	364.034	359.322	1914.26	337.948	Prediction
377	1230	0.144172	21.473	1.78638	398.81	501.925	390.584	1889.53	374.985	Prediction
378	1182	0.157057	21.697	1.79716	399.042	524.242	395.905	1813.7	332.562	Prediction
379	1183	0.163719	21.568	1.81702	355.591	563.204	352.396	1833.97	298.163	Prediction
380	1161	0.15801	21.544	1.78891	332.277	572.138	327.558	1881.79	303.333	Prediction
381	1267	0.156842	21.835	1.84464	340.339	596.222	337.535	1807.25	260.218	Prediction
382	1242	0.171161	21.619	1.84733	312.168	602.773	308.951	1855.15	265.866	Prediction
383	1322	0.18571	21.747	1.85772	268.776	642.829	265.569	1877.2	231.898	Prediction
384	1522	0.172526	21.889	1.77555	287.844	668.285	285.141	1804.1	187.927	Prediction
385	1687	0.157259	21.961	1.75297	245.462	740.406	242.973	1804.27	115.784	Prediction
386	1311	0.169445	21.948	1.85265	254.004	674.135	251.199	1852.09	193.832	Prediction
387	1591	0.150104	21.901	1.80807	204.857	745.691	202.308	1852.25	121.864	Prediction
388	1495	0.172653	21.783	1.85534	211.06	713.856	208.273	1875.77	160.979	Prediction
389	2852	0.136689	22.046	1.81915	219.369	674.46	217.079	1806.18	43.5214	Prediction
390	2044	0.146376	21.941	1.76844	207.719	716.892	205.356	1829.21	85.5841	Prediction
391	1725	0.165859	21.859	1.80023	164.945	735.861	162.478	1877.2	90.7067	Prediction
392	3126	0.1492	22.065	1.83365	215.562	607.334	213.45	1808.1	27.4835	Prediction
393	2602	0.150953	21.998	1.8467	190.407	650.119	188.288	1831.13	18.5586	Prediction
394	2301	0.157043	22.081	1.86454	199.589	584.679	197.61	1833.05	61.5004	Prediction
395	2389	0.171019	22.012	1.8126	142.529	670.979	140.392	1879.12	35.7406	Prediction
396	2749	0.154333	21.917	1.89084	154.581	607.789	152.614	1881.04	68.5605	Prediction
397	1873	0.148964	22.193	1.8687	235.126	541.559	233.112	1810.27	97.4031	Prediction
398	2178	0.1537	22.365	1.91213	232.142	521.074	230.093	1836.21	132.808	Prediction
399	2139	0.16268	22.202	1.97086	194.806	546.879	192.309	1884.11	136.003	Prediction
400	4316	0.165249	22.456	1.90021	273.085	477.694	270.905	1815.08	98.4091	Prediction
401	3623	0.17118	22.266	1.94453	237.255	503.485	234.562	1862.89	99.0617	Prediction
402	4818	0.175308	22.323	1.98288	249.954	489.099	246.379	1890.28	77.6601	Prediction
403	4661	0.155699	22.566	1.83781	296.682	416.616	298.875	1823.07	32.2643	Prediction
404	4881	0.159739	22.772	1.77516	228.002	359.751	229.559	1831.82	53.4199	Prediction
405	4788	0.169138	22.398	1.97854	293.35	445.955	289.732	1870.7	34.7362	Prediction
406	4816	0.156094	22.462	1.92819	242.812	393.353	233.603	1879.65	54.878	Prediction
407	4701	0.17116	22.359	1.98351	283.24	435.697	271.326	1898.99	44.3964	Prediction
408	4610	0.147198	22.923	1.79671	162.425	309.427	163.131	1836.64	109.383	Prediction
409	4444	0.149556	22.705	1.84149	203.408	351.229	198.028	1858.18	84.829	Prediction
410	4843	0.156037	22.525	2.00177	212.332	388.485	199.748	1906.07	82.7355	Prediction
411	4673	0.134558	23.539	1.90218	92.597	269.339	92.176	1841.46	153.772	Prediction
412	4544	0.148424	22.988	1.85477	131.769	308.096	125.894	1862.99	147.828	Prediction
413	2578	0.153671	23.828	2.04111	61.224	277.413	54.632	1867.82	197.091	Prediction
414	4696	0.157891	22.774	1.98238	141.67	349.974	128.976	1910.89	148.388	Prediction
415	4609	0.146737	23.51	2.04529	71.725	323.29	61.855	1915.71	218.961	Prediction
416	74	0.365411	23.064	2.1785	20.902	244.57	20.174	1846.29	214.001	Prediction
417	2	0.893922	22.266	2.32307	3.523	311.487	1.171	1920.54	283.124	Prediction
418	43	0.321194	21.688	1.4697	44.603	289.677	38.943	2170.04	648.552	Prediction
419	4	1.39556	21.311	1.86033	7.241	253.332	1.887	2181.96	620.106	Prediction
420	32	0.504108	21.475	1.57563	13.455	209.057	4.26	2227.91	572.831	Prediction
421	985	0.146547	22.371	1.64661	112.085	327.463	67.239	2193.77	662.467	Prediction
422	730	0.166627	22.6	1.63289	78.541	286.809	74.139	2204.37	630.737	Prediction
423	3475	0.136767	21.809	1.57714	149.753	332.89	103.137	2228.49	648.804	Prediction
424	2546	0.148293	22.355	1.64346	77.544	248.571	72.803	2249.79	584.272	Prediction
425	4832	0.135729	21.946	1.55868	148.891	300.572	144.688	2273.74	603.645	Prediction
426	3298	0.137976	21.698	1.6238	170.908	375.533	107.359	2217.96	683.336	Prediction
427	5000	0.135319	21.593	1.62205	214.339	387.098	150.355	2252.68	673.709	Prediction
428	4974	0.132974	21.53	1.52288	220.901	359.684	184.962	2297.92	630.218	Prediction
429	5338	0.136558	21.601	1.74012	235.744	430.454	167.502	2241.69	710.99	Prediction
430	5203	0.127119	21.495	1.58643	256.354	403.068	193.535	2287.39	668.128	Prediction
431	4926	0.122629	21.318	1.52979	293.085	422.936	236.762	2320.28	663.653	Prediction
432	5496	0.131311	21.318	1.79754	303.997	489.928	233.971	2259.95	743.92	Prediction
433	5404	0.123632	21.243	1.60095	370.755	552.487	302.653	2278.97	781.769	Prediction
434	5165	0.1228	21.19	1.58569	321.365	466.051	253.97	2306.28	702.915	Prediction
435	5436	0.126464	20.87	1.62164	388.056	531.428	319.577	2325.29	742.682	Prediction
436	5358	0.122484	20.868	1.61636	364.367	488.724	297.193	2338.94	702.076	Prediction
437	5650	0.120592	21.026	1.45618	436.102	617.194	371.697	2298.65	823.859	Prediction
438	5437	0.120981	20.976	1.58462	413.934	574.258	344.483	2311.67	782.675	Prediction
439	5385	0.1161	20.649	1.48865	430.479	556.148	362.148	2357.96	745.086	Prediction
440	4280	0.040892	20.906	1.90872	422.621	1121.33	351.262	6213.74	68.9346	Prediction
441	4020	0.038962	20.848	1.95091	362.418	1186.14	291.701	6141.55	108.74	Prediction
442	4129	0.044666	20.676	1.85837	449.202	1144.13	378.368	6219.14	116.058	Prediction
443	4491	0.037946	20.491	1.8631	393.091	1207.72	324.049	6147.29	143.221	Prediction
444	4564	0.0397275	20.478	1.82101	436.028	1187.42	366.608	6186.08	147.993	Prediction
445	4199	0.036794	20.881	1.90357	307.502	1251.78	239.788	6069.41	171.498	Prediction
446	4516	0.040485	20.604	1.86923	350.234	1229.19	281.723	6108.4	152.195	Prediction
447	4314	0.039244	20.366	1.84458	384.83	1250.9	318.829	6114.45	184.752	Prediction
448	4333	0.039689	21.077	1.92201	261.231	1318.12	201.585	5997.34	172.868	Prediction
449	4453	0.0412485	20.671	1.87192	301.847	1294.67	239.137	6036.48	210.992	Prediction
450	4712	0.043604	20.867	1.93073	264.637	1360.85	213.811	5964.63	185.838	Prediction
451	4605	0.039917	20.38	1.88465	341.383	1315.3	282.072	6042.89	238.405	Prediction
452	4729	0.040793	20.471	1.91119	308.971	1380.49	261.04	5971.4	232.757	Prediction
453	4646	0.0464005	21.124	1.8806	228.909	1385.07	185.76	5925.35	158.738	Prediction
454	4623	0.040308	20.946	1.90458	243.776	1427.62	211.995	5892.85	187.748	Prediction
455	4502	0.037064	20.514	1.92658	291.303	1446.36	259.56	5900	234.279	Prediction
456	4628	0.040654	21.077	1.88805	216.865	1452.54	197.679	5853.43	176.922	Prediction
457	4843	0.034839	20.678	1.91345	264.961	1470.21	243.302	5860.63	220.468	Prediction
458	4446	0.037929	21.115	1.7944	227.409	1477.51	221.637	5781.6	218.324	Prediction
459	4742	0.04001	21.023	1.85323	258.57	1457.26	251.379	5709.85	210.694	Prediction
460	4752	0.0353065	20.923	1.92107	303.441	1440.37	295.877	5638.2	219.156	Prediction
461	4556	0.034141	20.816	1.87215	298.82	1471.8	291.404	5678.04	235.902	Prediction
462	4608	0.0387845	21.021	1.94472	357.396	1426.95	350.165	5566.64	249.722	Prediction
463	4540	0.040698	20.698	1.91779	345.995	1456.88	338.45	5606.63	254.338	Prediction
464	5340	0.037574	20.771	1.96759	400.755	1445.43	393.591	5535.32	290.378	Prediction
465	1256	0.103785	21.233	2.05761	887.277	916.342	57.912	2773.28	16.3061	Prediction
466	1854	0.107035	21.219	2.0453	899.454	930.295	44.415	2816.97	27.4398	Prediction
467	4575	0.101316	21.303	2.03288	851.293	886.256	149.666	2892.61	128.971	Prediction
468	2931	0.094339	21.285	2.03535	866.454	898.515	87.33	2832.51	56.0632	Prediction
469	5507	0.0986995	21.125	2.00291	899.132	934.366	137.428	2919.93	139.12	Prediction
470	7156	0.0989845	21.382	1.97598	842.098	879.797	218.628	2953.52	183.775	Prediction
471	6309	0.1059	21.256	2.04922	890.431	928.242	210.188	2980.07	208.328	Prediction
472	5571	0.097364	21.256	2.0197	839.066	879.267	289.619	3015.19	134.444	Prediction
473	5248	0.091312	21.259	2.0316	864.057	903.061	249.165	2997.28	173.332	Prediction
474	5566	0.090318	21.422	2.02216	842.263	884.675	361.443	3077.57	60.5558	Prediction
475	5806	0.0946875	21.48	2.04356	870.257	913.564	394.224	3121.3	38.8719	Prediction
476	5452	0.09814	21.214	2.03898	864.138	905.44	321.588	3058.94	102.395	Prediction
477	4568	0.042193	21.734	2.00098	375.025	1320.94	369.911	5477.89	224.535	Prediction
478	4500	0.036605	21.693	1.94376	307.667	1331.5	301.375	5550.1	174.27	Prediction
479	4440	0.034203	21.495	1.95741	286.547	1362.02	279.55	5590.17	169.916	Prediction
480	4612	0.038532	21.583	1.99008	350.649	1349.76	344.549	5518.1	217.157	Prediction
481	4905	0.040754	21.182	1.96995	314.034	1409.52	306.713	5598.26	210.336	Prediction
482	4858	0.0422705	21.253	1.9616	373.51	1397.68	366.812	5526.56	252.746	Prediction
483	4296	0.0404155	21.579	1.92662	243.054	1345.87	235.831	5622.41	129.809	Prediction
484	4517	0.037739	21.534	1.9333	227.355	1377.97	219.828	5662.34	140.561	Prediction
485	4656	0.037662	21.15	1.93049	261.148	1424.94	253.607	5670.05	187.522	Prediction
486	4267	0.0380025	21.631	1.79841	138.206	1385.55	131.775	5767.29	128.386	Prediction
487	4140	0.03896	21.685	1.87535	184.1	1363.93	176.502	5694.81	114.815	Prediction
488	4047	0.0390755	21.425	1.77212	181.932	1431.54	175.898	5774.3	173.079	Prediction
489	4650	0.040002	21.35	1.84734	219.283	1410.63	211.865	5702.19	163.308	Prediction
490	4586	0.036284	21.15	1.76006	219.308	1443.83	212.501	5741.94	192.326	Prediction
491	3847	0.042547	21.742	1.75975	120.068	1410.54	112.05	5839.85	100.386	Prediction
492	4490	0.0390595	21.376	1.79399	168.566	1436.19	153.337	5846.51	136.05	Prediction
493	4745	0.039849	21.259	1.80423	195.421	1466.05	190.886	5813.91	176.735	Prediction
494	4232	0.0451945	21.546	1.74005	140.661	1352.22	89.851	5912.49	62.6324	Prediction
495	4159	0.043798	21.468	1.78731	149.03	1394.17	117.934	5879.36	96.4511	Prediction
496	4474	0.042251	21.315	1.87074	196.276	1410.2	164.685	5885.97	140.711	Prediction
497	4331	0.040952	21.499	1.84011	188.753	1283.56	119.389	5985.19	92.9916	Prediction
498	4265	0.043283	21.333	1.89511	232.152	1257.68	162.035	6024.42	136.562	Prediction
499	4107	0.0436785	21.319	1.8103	181.151	1325.7	121.193	5951.86	92.6453	Prediction
500	4312	0.041926	21.072	1.89915	264.97	1275.43	198.538	6030.32	170.61	Prediction
501	4265	0.044183	21.163	1.897	221.653	1342.56	167.025	5958.11	138.14	Prediction
502	3243	0.042117	21.54	1.92447	248.885	1215.33	176.74	6057.97	155.186	Prediction
503	3664	0.046823	21.346	1.9242	292.313	1190.17	220.455	6097.05	121.527	Prediction
504	4281	0.041988	21.117	1.92877	319.001	1208.91	248.378	6102.6	128.842	Prediction
505	3682	0.0449295	21.538	1.94442	382.093	1080.48	312.482	6203.68	30.3268	Prediction
506	3415	0.050136	21.58	1.99795	314.217	1147.61	242.963	6130.8	89.7318	Prediction
507	3804	0.046388	21.166	1.97583	399.991	1100.07	328.957	6208.59	23.3832	Prediction
508	4029	0.046598	21.269	1.95816	335.754	1166.07	264.116	6136.05	87.4576	Prediction
509	4055	0.044195	21.039	1.95093	379.193	1143.1	307.72	6174.94	65.2971	Prediction
510	3962	0.041342	21.585	1.91939	451.365	1014.09	383.507	6276.62	59.8592	Prediction
511	4009	0.0385995	21.239	1.94261	466.614	1034.93	396.79	6281.19	59.7092	Prediction
512	4178	0.039423	20.965	1.94011	443.042	1078.13	372.08	6247.35	50.4177	Prediction
513	5604	0.121013	21.299	1.34237	445.759	682.544	387.634	2240.86	903.146	Prediction
514	5557	0.116893	21.033	1.39809	460.241	660.22	398.342	2286.51	865.338	Prediction
515	5565	0.124428	21.549	1.4939	404.919	663.998	348.002	2206.84	902.127	Prediction
516	5596	0.119064	21.29	1.42673	418.039	639.145	356.834	2252.7	862.052	Prediction
517	5545	0.124838	21.297	1.46437	393.177	595.792	329.151	2265.45	822.278	Prediction
518	5419	0.132357	22.006	1.76721	265.406	547.718	203.38	2167.28	829.083	Prediction
519	5534	0.133321	21.831	1.6879	334.609	604.324	275.4	2186.31	863.507	Prediction
520	5371	0.137559	21.751	1.8017	284.592	517.309	218.839	2213.62	785.652	Prediction
521	5563	0.134397	21.66	1.59502	350.372	576.906	286.804	2232.64	821.737	Prediction
522	5517	0.127814	21.459	1.70965	327.629	533.403	261.249	2246.3	783.153	Prediction
523	4277	0.138874	22.243	1.68514	198.47	495.234	132.898	2148.5	799.398	Prediction
524	4936	0.136492	21.852	1.72806	220.874	461.377	149.396	2195.06	754.403	Prediction
525	5292	0.133856	21.601	1.82679	262.64	473.859	191.44	2227.33	748.58	Prediction
526	1341	0.157769	22.43	1.68975	133.801	448.32	65.472	2127.39	774.682	Prediction
527	3341	0.141985	22.147	1.68646	177.345	452.787	108.484	2162.14	763.249	Prediction
528	5140	0.138228	21.74	1.7007	193.333	418.378	124.382	2207.41	718.829	Prediction
529	25	0.963978	22.483	1.53942	69.683	408.898	1.177	2103.21	756.171	Prediction
530	49	0.331707	22.124	1.50127	40.852	370.717	17.507	2113.76	725.25	Prediction
531	1166	0.163292	22.775	1.63545	111.016	407.415	38.163	2137.95	741.157	Prediction
532	41	0.270761	22.408	1.49377	69.028	327.803	46.989	2159.05	678.529	Prediction
533	2860	0.137651	22.184	1.64327	127.47	368.797	65.009	2183.23	695.432	Prediction
534	12	1.042	21.59	2.0427	5.26	379.313	4.583	2079.05	743.9	Prediction
535	45	0.363259	21.532	1.65144	25.548	333.903	25.151	2124.49	695.599	Prediction
536	2981	0.139805	23.92	1.82642	66.348	188.781	66.304	1745.68	116.587	Prediction
537	4429	0.128606	23.348	1.78819	104.67	231.137	105.889	1767.21	83.9838	Prediction
538	1620	0.158782	24.087	1.9794	33.227	188.305	33.774	1772.03	155.527	Prediction
539	4637	0.143534	23.121	1.76816	119.1	268.112	119.766	1815.1	109.759	Prediction
540	1467	0.152481	24	1.99757	53.503	232.204	52.691	1819.92	170.622	Prediction
541	4650	0.137041	23.167	1.75496	138.567	242.57	139.33	1740.86	42.5806	Prediction
542	4696	0.146045	23.029	1.7861	144.39	273.84	145.893	1788.75	68.1131	Prediction
543	4730	0.145461	22.943	1.8049	185.815	316.738	187.384	1810.29	76.8104	Prediction
544	4669	0.126281	22.959	1.69485	283.229	369.681	285.806	1727.81	99.8842	Prediction
545	4490	0.128129	23.096	1.77263	210.886	304.164	212.547	1736.04	29.5484	Prediction
546	4724	0.153707	22.685	1.70273	287.132	390.912	290.036	1775.44	73.3974	Prediction
547	3159	0.153457	22.947	1.76916	215.43	329.642	217.663	1783.92	61.5952	Prediction
548	5004	0.145982	22.746	1.72692	255.589	373.142	257.842	1803.73	48.0153	Prediction
549	4390	0.140562	22.692	1.67886	354.12	437.363	351.617	1719.49	152.464	Prediction
550	4532	0.143441	22.575	1.80587	312.399	455.45	310.204	1767.28	118.604	Prediction
551	4154	0.154064	22.608	1.84804	314.741	434.304	312.358	1794.87	75.6392	Prediction
552	3233	0.138934	22.491	1.77111	325.746	506.341	323.004	1714.37	105.024	Prediction
553	4074	0.136614	22.485	1.786	316.133	479.603	313.744	1740.43	129.193	Prediction
554	3089	0.144301	22.442	1.8409	273.01	498.476	270.932	1788.32	126.082	Prediction
555	3218	0.135043	22.354	1.78988	311.918	576.151	308.991	1712.15	58.0719	Prediction
556	2967	0.148234	22.141	1.84563	286.889	617.378	284.178	1735.18	37.3311	Prediction
557	2700	0.148576	22.331	1.80697	293.063	548.043	290.491	1737.1	61.2534	Prediction
558	1967	0.151417	21.999	1.83394	238.536	632.152	236.224	1783.15	12.7036	Prediction
559	2328	0.15003	22.326	1.8389	245.927	564.633	243.751	1785.07	54.8769	Prediction
560	3142	0.130473	22.073	1.91111	314.561	646.523	311.53	1710.23	79.4833	Prediction
561	2967	0.145342	22.013	1.83298	266.722	658.893	264.168	1758.2	54.2123	Prediction
562	2456	0.129399	21.939	1.79755	252.57	700.639	250.1	1781.23	78.6821	Prediction
563	1643	0.160439	22.047	1.79682	365.623	666.95	362.668	1708.13	205.914	Prediction
564	2333	0.142207	21.999	1.84803	333.283	717.291	330.252	1708.31	141.93	Prediction
565	1619	0.161629	21.915	1.73246	325.38	665.862	322.668	1756.12	191.054	Prediction
566	1741	0.163329	21.916	1.77453	288.565	728.461	285.917	1756.29	120.413	Prediction
567	1488	0.151036	22.024	1.748	284.882	702.778	282.273	1779.77	151.93	Prediction
568	1472	0.169699	21.93	1.80661	372.753	593.506	369.976	1759.37	262.745	Prediction
569	1489	0.175516	21.988	1.78512	330.146	630.505	327.393	1781.29	224.282	Prediction
570	1321	0.151666	21.719	1.85615	383.648	558.255	380.88	1786.16	296.701	Prediction
571	2372	0.140946	21.963	1.98133	373.643	378.374	375.807	1742.38	314.357	Prediction
572	2696	0.143075	21.793	1.96138	372.312	376.454	373.878	1789.33	322.374	Prediction
573	3528	0.125873	21.715	1.935	337.696	341.8	338.821	1820.58	293.842	Prediction
574	2778	0.132918	21.798	1.80033	229.832	234.902	230.393	1779.68	169.936	Prediction
575	3443	0.124724	21.903	1.92139	301.628	306.491	302.99	1759.42	242.296	Prediction
576	3142	0.127528	21.825	1.82697	227.661	231.796	228.037	1825.55	184.073	Prediction
577	3526	0.128203	21.761	1.92236	299.977	304.116	300.936	1805.87	252.165	Prediction
578	3620	0.140483	21.522	1.86815	265.792	269.876	266.396	1838.44	226.715	Prediction
579	2862	0.120339	21.773	1.80663	158.553	163.997	158.322	1803.07	97.5036	Prediction
580	3318	0.145162	21.584	1.86373	155.389	159.516	155.23	1848.27	120.801	Prediction
581	3115	0.147331	21.601	1.86604	194.23	198.274	194.343	1859.36	163.674	Prediction
582	2392	0.142618	21.597	1.87977	89.045	95.312	88.085	1829.44	34.7494	Prediction
583	3223	0.135152	21.659	1.8554	119.228	123.963	118.478	1838.29	77.3901	Prediction
584	3301	0.15656	21.376	1.89524	123.606	127.535	123.327	1883.22	115.009	Prediction
585	347	0.174027	21.287	1.91422	34.528	41.797	33.034	1858.69	57.6086	Prediction
586	1038	0.181286	21.093	1.87099	22.502	26.308	22.789	1895.96	101.335	Prediction
587	1907	0.164634	21.439	1.92675	47.347	52.848	45.927	1865.74	54.5056	Prediction
588	469	0.163858	20.871	1.85597	35.067	39.878	35.101	1939.36	71.2134	Prediction
589	2412	0.157317	21.252	1.929	54.949	60.754	54.425	1909.93	101.204	Prediction
590	3256	0.156389	21.382	1.89749	66.003	69.878	66.506	1890.67	110.878	Prediction
591	2705	0.144781	20.985	1.85497	56.81	58.593	57.606	1933.54	64.3869	Prediction
592	2918	0.130763	20.856	1.78347	98.162	99.814	99.214	1971.39	38.1131	Prediction
593	2746	0.12347	21.247	1.76304	203.746	206.336	205.882	1962.28	65.9772	Prediction
594	2645	0.123547	21.365	1.79412	133.033	135.986	134.36	1925.25	81.7712	Prediction
595	2507	0.129146	20.983	1.77353	200.956	202.793	202.859	2003.38	24.709	Prediction
596	2247	0.136247	21.009	1.74429	128.72	130.546	130.072	1967.25	49.5483	Prediction
597	2207	0.128226	20.763	1.75017	167.97	169.731	169.522	2005.9	10.7522	Prediction
598	3317	0.124572	21.309	1.85722	275.319	277.724	278.258	2001.64	112.321	Prediction
599	3177	0.130539	21.149	1.81512	273.261	275.101	275.765	2041.82	94.0136	Prediction
600	3164	0.131856	20.972	1.76828	239.301	241.097	241.389	2042.76	53.272	Prediction
601	2461	0.137468	21.477	1.8602	347.22	349.513	350.959	2043.19	113.535	Prediction
602	3222	0.118454	21.23	1.87474	309.459	311.484	312.497	2041.96	96.0317	Prediction
603	2243	0.135576	20.95	1.82704	311.111	312.922	313.745	2081.84	54.7925	Prediction
604	3654	0.115061	21.429	1.92539	381.789	383.781	385.545	2084.07	96.9591	Prediction
605	2578	0.134823	21.1	1.96524	383.129	384.949	386.312	2123.01	55.1177	Prediction
606	3732	0.10574	21.22	2.00957	720.224	769.88	360.583	2514.09	43.3106	Prediction
607	3356	0.095713	21.739	1.987	838.488	886.199	294.525	2546.19	40.3412	Prediction
608	3958	0.096241	21.558	1.96252	801.285	851.06	356.77	2492.15	87.5277	Prediction
609	2978	0.114928	21.563	1.98407	798.268	845.05	269.679	2578.45	9.98817	Prediction
610	3797	0.0978805	21.295	2.00763	759.152	808.123	336.258	2524.71	63.1026	Prediction
611	3640	0.106577	21.315	1.98175	757.895	805.31	293.671	2567.8	52.1505	Prediction
612	2906	0.11995	21.724	2.07084	878.855	925.671	223.389	2601.35	34.8386	Prediction
613	2025	0.102685	21.646	2.09167	839.009	886.357	207.153	2632.75	18.6281	Prediction
614	2824	0.1125	21.414	2.05857	798.412	845.462	226.373	2621.54	44.6346	Prediction
615	3419	0.106921	21.876	2.00059	878.77	925.904	265.557	2557.89	71.6592	Prediction
616	4183	0.111205	21.818	1.97	880.734	939.095	394.782	2427.37	157.055	Prediction
617	3569	0.099989	21.881	1.97731	879.713	928.229	308.287	2514.4	87.6647	Prediction
618	3816	0.09909	21.708	1.96551	841.382	894.742	377.838	2459.55	117.232	Prediction
619	3351	0.098809	21.712	1.97598	840.286	889.391	335.844	2502.88	76.6066	Prediction
620	3615	0.117484	21.711	1.88566	386.214	388.716	390.669	2045.51	93.3883	Prediction
621	3413	0.119758	22.06	1.83267	370.004	373.273	374.309	1965.86	150.71	Prediction
622	3189	0.123885	21.805	1.83825	355.437	358.257	359.638	2004.33	134.068	Prediction
623	3443	0.115972	21.45	1.85517	314.902	317.544	318.466	2002.43	142.434	Prediction
624	2634	0.122726	21.643	1.85802	303.549	307.088	306.574	1922.34	112.639	Prediction
625	2578	0.116588	21.491	1.87279	285.612	288.65	288.802	1961.81	144.454	Prediction
626	2595	0.109212	21.361	1.78738	244.21	247.066	246.87	1961.48	103.981	Prediction
627	3974	0.125486	21.753	1.76877	240.528	244.433	242.184	1881.04	77.5482	Prediction
628	3232	0.13295	21.96	1.7997	184.497	188.852	184.647	1842.11	101.178	Prediction
629	2919	0.103691	21.425	1.7317	217.454	220.824	219.595	1921.5	112.118	Prediction
630	2860	0.122302	21.579	1.75952	153.204	157.101	154.216	1883.53	122.121	Prediction
631	2554	0.130864	21.394	1.75743	174.892	178.108	176.623	1922.8	88.5898	Prediction
632	3409	0.131601	21.94	1.86194	143.867	148.512	142.097	1805.69	137.023	Prediction
633	3223	0.12176	21.567	1.81211	100.648	105.221	100.359	1848.05	122.152	Prediction
634	3237	0.143412	21.491	1.78907	109.586	113.476	110.326	1886.52	124.511	Prediction
635	1785	0.119563	21.913	1.92184	130.932	137.55	128.077	1771.94	67.001	Prediction
636	2942	0.135722	21.735	1.94316	108.917	114.384	107.048	1809.85	93.2214	Prediction
637	1244	0.129257	21.855	1.86468	115.818	123.225	113.4	1777.94	35.3227	Prediction
638	3121	0.139685	21.463	1.89967	62.405	67.113	61.315	1852.79	84.9575	Prediction
639	1451	0.147428	21.575	1.89644	73.792	81.271	72.076	1821.74	14.1221	Prediction
640	2434	0.127492	21.918	1.8695	154.532	162.041	152.095	1741.03	8.78212	Prediction
641	2607	0.138023	21.871	1.84622	116.223	123.584	114.66	1785.14	27.9698	Prediction
642	3130	0.132816	21.889	1.83313	131.98	138.488	131.338	1793.52	57.0272	Prediction
643	3299	0.145845	22.112	1.87114	202.707	209.924	201.644	1713.1	80.5515	Prediction
644	3241	0.123112	21.943	1.83586	175.266	181.889	174.938	1758.01	91.0643	Prediction
645	3204	0.125107	21.881	1.81639	199.664	205.491	199.924	1768.27	130.105	Prediction
646	3423	0.132768	22.176	1.87092	262.247	268.984	262.649	1688.31	155.204	Prediction
647	3340	0.125958	22.524	1.87345	327.002	333.331	328.773	1666.78	228.734	Prediction
648	3201	0.119914	22.032	1.81513	241.664	247.725	242.415	1733.93	160.69	Prediction
649	3456	0.129031	22.218	1.89175	310.738	316.426	312.484	1713.05	232.245	Prediction
650	2946	0.118626	22.021	1.83066	269.788	275.222	270.938	1746.11	202.417	Prediction
651	2597	0.126089	22.459	1.87909	394.412	400.425	397.397	1648.66	302.278	Prediction
652	2670	0.117556	22.195	1.94033	381.036	386.466	383.768	1695.49	304.684	Prediction
653	3316	0.127411	22.073	1.94975	340.85	346.036	342.89	1727.16	272.774	Prediction
654	2112	0.14367	22.061	1.9211	379.119	709.243	375.483	1660.34	166.632	Prediction
655	2015	0.136779	22.065	1.86893	369.848	704.848	366.603	1683.79	185.359	Prediction
656	3380	0.147375	22.163	1.9472	362.77	637.582	359.057	1662.26	117.827	Prediction
657	3102	0.143451	22.037	1.91529	345.574	677.209	342.232	1685.28	122.825	Prediction
658	3425	0.128936	22.371	1.88097	384.222	598.505	380.106	1639.23	118.58	Prediction
659	2438	0.120369	22.65	1.78286	388.854	526.691	384.889	1641.15	138.1	Prediction
660	3410	0.13094	22.207	1.85031	335.454	606.081	332.14	1687.2	82.6389	Prediction
661	2671	0.130799	22.424	1.75693	340.749	535.284	337.58	1689.12	95.9035	Prediction
662	2114	0.144446	22.775	1.78546	372.511	494.874	369.097	1666.43	136.436	Prediction
663	3775	0.143901	22.633	1.77982	360.783	464.97	357.869	1692.56	148.966	Prediction
664	3302	0.122323	23.1	1.75274	363.518	415.992	369.032	1623.96	158.807	Prediction
665	3826	0.126748	22.87	1.7527	357.958	424.034	361.853	1671.72	160.135	Prediction
666	4479	0.126534	22.878	1.67353	319.812	395.397	323.031	1699.53	129.495	Prediction
667	4693	0.130944	22.955	1.75607	291.895	344.133	295.79	1632.54	86.0704	Prediction
668	4353	0.126456	23.105	1.73342	220.553	272.542	222.879	1640.26	20.2294	Prediction
669	4714	0.129595	22.956	1.72451	286.208	353.812	288.943	1680.18	88.6217	Prediction
670	2917	0.128592	23.015	1.74212	214.871	284.666	216.397	1688.15	17.3858	Prediction
671	4814	0.138696	23.011	1.74589	247.584	327.037	249.759	1708.47	59.4003	Prediction
672	4482	0.136515	23.771	1.73156	150.011	201.503	150.786	1645.09	21.6213	Prediction
673	4491	0.141808	23.496	1.73926	143.435	217.622	144.765	1692.98	49.4964	Prediction
674	3256	0.141244	23.131	1.76427	175.468	260.847	176.571	1714.51	14.676	Prediction
675	1848	0.131	24.21	1.85792	82.602	131.915	81.713	1649.91	78.3945	Prediction
676	3520	0.135087	23.891	1.78713	109.436	174.577	109.745	1671.44	64.0175	Prediction
677	444	0.157293	24.41	1.88906	39.314	111.856	38.02	1676.26	122.437	Prediction
678	4350	0.13403	23.56	1.79082	103.698	199.004	103.652	1719.33	81.3489	Prediction
679	765	0.169973	24.237	1.88979	34.512	147.096	32.496	1724.15	150.889	Prediction
680	54	0.42201	23.532	2.089	12.714	68.358	12.727	1654.73	146.078	Prediction
681	53	0.404568	22.279	1.76424	33.927	496.61	28.354	2012.57	850.427	Prediction
682	40	0.308917	22.971	1.55108	71.187	490.412	28.998	2047.33	834.365	Prediction
683	39	0.308651	21.94	1.69562	26.218	415.022	25.956	2068.47	773.264	Prediction
684	331	0.241396	23.031	1.56156	90.256	448.106	22.271	2092.65	788.269	Prediction
685	477	0.182832	23.225	1.65281	105.511	529.541	71.35	2036.76	867.072	Prediction
686	728	0.171546	23.03	1.66794	112.721	488.101	51.417	2082.08	820.184	Prediction
687	1348	0.146081	22.437	1.70203	155.4	489.723	90.773	2116.51	809.168	Prediction
688	2077	0.143038	22.757	1.87414	174.52	569.807	134.736	2055.56	889.415	Prediction
689	2811	0.140041	22.381	1.7583	182.434	531.515	124.966	2101.99	843.669	Prediction
690	4959	0.1308	22.333	1.78207	223.523	537.895	163.058	2134.6	835.943	Prediction
691	4675	0.126654	22.544	1.89957	238.708	615.97	205.102	2074.57	916.42	Prediction
692	5442	0.124576	22.445	1.80786	298.733	666.807	277.186	2093.84	947.946	Prediction
693	5241	0.13262	22.358	1.81579	253.638	580.73	198.531	2120.93	871.968	Prediction
694	5659	0.128996	22.045	1.76024	325.354	634.397	272.097	2140.04	904.902	Prediction
695	5594	0.126763	22.015	1.75	293.681	591.022	236.091	2153.62	867.312	Prediction
696	5601	0.11697	22.386	1.65328	359.882	721.33	349.944	2115.41	983.559	Prediction
697	5577	0.1241	21.938	1.60682	385.991	691.481	345.662	2161.08	941.983	Prediction
698	5463	0.123509	21.735	1.64825	364.703	647.886	309.342	2173.23	903.109	Prediction
699	5673	0.118468	21.981	1.54862	403.547	735.108	383.707	2149.88	952.319	Prediction
700	5643	0.118441	21.636	1.45894	429.593	707.586	382.682	2195.32	927.383	Prediction
701	4110	0.0403405	22.299	1.89365	435.683	978.097	374.129	6268.2	132.501	Prediction
702	4004	0.044742	21.979	1.87979	440.918	995.094	375.918	6272.29	90.38	Prediction
703	3816	0.042899	21.711	1.91571	410.249	1037.76	342.782	6237.87	52.0759	Prediction
704	4224	0.043602	22.236	1.95815	363.434	1046.78	300.276	6194.6	121.985	Prediction
705	3815	0.039286	22.124	2.00093	291.243	1115.93	226.423	6121.05	150.948	Prediction
706	3798	0.0463205	21.768	1.92484	369.693	1062.68	302.789	6199.02	74.1848	Prediction
707	3856	0.04912	21.774	1.9824	299.016	1130.86	230.022	6125.8	114.072	Prediction
708	4013	0.046627	21.702	1.97585	340.302	1105.11	270.899	6164.79	71.667	Prediction
709	2954	0.044632	22.193	1.95524	219.165	1185.47	152.574	6047.54	143.418	Prediction
710	3646	0.043058	21.917	1.95597	229.394	1199.53	158.123	6052.62	143.125	Prediction
711	3588	0.0429555	21.655	1.98499	271.624	1173.05	200.286	6091.76	132.574	Prediction
712	2066	0.040757	22.256	1.89996	147.369	1255.32	78.748	5974.09	72.3532	Prediction
713	3308	0.045594	22.012	1.92043	187.79	1226.97	117.105	6013.4	106.243	Prediction
714	2776	0.03808	22.147	1.84604	119.105	1296.61	45.618	5940.15	33.7494	Prediction
715	2881	0.0459185	21.759	1.87632	205.493	1241.5	132.985	6018.78	112.289	Prediction
716	3994	0.038598	21.65	1.77805	145.425	1310.36	78.009	5945.87	50.0076	Prediction
717	1213	0.04056	22.163	1.87578	76.65	1325.44	5.924	5900.69	7.25562	Prediction
718	2614	0.0393765	21.811	1.80497	102.291	1338.04	42.037	5906.46	15.6042	Prediction
719	4197	0.040325	21.763	1.75231	102.677	1379.59	72.624	5873.02	56.7752	Prediction
720	2078	0.041423	22.139	1.88056	22.497	1320.3	25.005	5827.36	13.4075	Prediction
721	3969	0.039546	21.911	1.82513	71.375	1365.38	70.82	5833.47	61.3085	Prediction
722	3974	0.0454725	21.951	1.81048	101.033	1374.83	96.3	5800.25	92.472	Prediction
723	4408	0.04607	22.078	1.88189	69.677	1293.56	60.695	5754.09	38.5272	Prediction
724	4286	0.041694	22.122	1.86773	139.353	1270.38	131.348	5680.9	21.9244	Prediction
725	4258	0.042384	21.966	1.86718	98.319	1339.54	91.115	5760.55	86.3047	Prediction
726	4618	0.035649	21.898	1.90899	156.128	1317.18	148.251	5687.71	67.8148	Prediction
727	4139	0.0369805	21.761	1.87393	141.005	1351.11	133.442	5727.54	102.382	Prediction
728	4093	0.0396185	22.018	1.758	210.848	1250.97	204.349	5607.78	54.8609	Prediction
729	4540	0.043742	21.803	1.81901	222.343	1298.46	215.431	5614.95	91.0024	Prediction
730	4279	0.039142	21.811	1.89255	199.57	1330.91	192.061	5654.92	92.9638	Prediction
731	4234	0.039107	21.974	1.79673	282.786	1235.49	277.852	5534.74	104.193	Prediction
732	4335	0.04039	21.907	1.79686	250.595	1266.64	244.604	5574.89	98.96	Prediction
733	4449	0.0337165	22.041	1.84948	321.785	1253.45	317.271	5502.07	144.755	Prediction
734	4200	0.0424515	21.69	1.88551	264.86	1314.39	258.302	5582.38	132.086	Prediction
735	4629	0.038111	21.767	1.94595	333.014	1301.68	327.698	5509.94	184.85	Prediction
736	4310	0.0347015	22.14	1.82264	354.898	1224.11	351.54	5461.79	153.951	Prediction
737	4629	0.03803	21.908	1.90551	361.845	1272.61	357.64	5469.69	186.854	Prediction
738	4637	0.042553	21.82	1.92791	402.64	1292.91	398.65	5437.59	228.839	Prediction
739	3390	0.086468	21.926	2.01196	745.096	787.821	390.348	3028.96	19.4631	Prediction
740	5390	0.0901385	21.564	1.94076	766.848	808.339	346.908	3009.1	54.604	Prediction
741	5611	0.0938055	21.251	2.02537	815.588	856.979	331.031	3033.76	96.6508	Prediction
742	5625	0.092835	21.919	1.95748	741.479	781.743	324.33	2965.12	72.1634	Prediction
743	5738	0.098596	21.462	1.95816	790.37	830.6	303.729	2989.89	97.3685	Prediction
744	5756	0.0894375	21.466	1.95071	815.502	854.464	260.91	2971.36	140.034	Prediction
745	8255	0.095101	22.188	1.96788	744.909	782.34	262.225	2901.95	142.724	Prediction
746	7387	0.0925215	21.639	1.96832	793.588	831.162	236.655	2927.47	158.672	Prediction
747	7134	0.092543	21.554	1.99454	821.814	858.067	193.041	2909.69	166.829	Prediction
748	4323	0.0880605	22.005	2.0063	755.288	789.596	207.334	2839.51	109.976	Prediction
749	2215	0.091642	21.658	2.07799	772.337	803.332	167.08	2777.84	43.646	Prediction
750	4254	0.096226	21.542	2.06721	803.338	837.995	174.506	2865.8	126.322	Prediction
751	2813	0.0970585	21.476	2.11736	819.388	850.95	124.373	2804.91	64.5769	Prediction
752	3327	0.095273	21.327	2.11112	834.377	867.711	130.832	2848.79	94.6933	Prediction
753	1951	0.103333	21.565	2.1301	795.626	823.223	153.644	2716.99	31.0439	Prediction
754	1974	0.103726	21.445	2.09476	841.376	869.753	105.725	2744.88	46.8729	Prediction
755	1436	0.097179	21.431	2.08562	852.916	883.198	86.588	2788.72	27.1488	Prediction
756	2679	0.095827	21.771	2.08105	824.628	848.836	169.635	2657.03	69.3709	Prediction
757	2006	0.089778	21.524	2.07242	831.921	858.27	134.697	2700.98	71.7008	Prediction
758	1931	0.103987	21.636	1.99585	859.622	885.828	168.461	2641.9	69.8211	Prediction
759	1636	0.101441	21.459	2.0669	877.052	904.229	88.975	2729.53	58.3398	Prediction
760	989	0.110741	21.855	2.01556	837.429	879.672	210.732	2598.02	36.2834	Prediction
761	1239	0.102013	21.741	1.98454	886.156	923.361	178.267	2627.57	36.1721	Prediction
762	2246	0.095362	22.402	2.02973	719.335	792.012	328.735	2496.28	48.2597	Prediction
763	1014	0.100686	22.262	2.02693	739.469	793.621	288.886	2540.52	16.1011	Prediction
764	631	0.104479	22.057	2.01468	788.53	836.39	248.254	2569	34.869	Prediction
765	1921	0.0958025	22.147	1.98385	816.922	875.612	253.62	2554.1	7.44295	Prediction
766	2546	0.0820115	22.422	1.92356	698.471	721.584	276.426	2618.53	67.2131	Prediction
767	1140	0.0900605	22.488	1.9735	712.236	754.153	294.685	2556.94	41.701	Prediction
768	2653	0.0990605	21.998	2.05079	742.532	766.873	228.886	2645.46	20.966	Prediction
769	1505	0.104743	22.096	2.03943	761.547	797.595	250.499	2584.71	44.9965	Prediction
770	2439	0.0998865	21.902	2.09132	780.791	803.896	214.315	2628.86	45.5901	Prediction
771	2396	0.0950615	21.71	2.11475	787.052	812.463	181.57	2672.95	30.6597	Prediction
772	1509	0.108813	21.873	2.04279	810.677	841.522	207.997	2613.04	68.5745	Prediction
773	1473	0.087279	22.458	1.97119	667.913	695.049	275.034	2680.99	56.6435	Prediction
774	2094	0.094718	22.211	1.99981	704.87	730.553	249.552	2662.85	52.1302	Prediction
775	2496	0.1008	21.736	2.07534	750.096	776.802	201.593	2689.64	29.0427	Prediction
776	1770	0.096491	21.664	2.08637	760.064	788.991	179.897	2733.77	24.8144	Prediction
777	2014	0.090774	22.465	1.99461	644.071	675.261	292.275	2744.25	69.936	Prediction
778	3626	0.092034	22.332	1.97677	659	692.441	286.03	2788.55	89.9104	Prediction
779	1609	0.089006	22.199	1.99204	678.473	708.064	258.11	2725.31	29.3684	Prediction
780	4246	0.092718	22.235	2.00712	707.165	741.072	245.151	2813.76	88.3353	Prediction
781	1871	0.095767	21.908	2.05774	725.346	755.691	212.053	2751.3	24.6983	Prediction
782	2907	0.08796	21.974	2.05118	739.2	771.615	205.103	2795.43	67.0262	Prediction
783	3821	0.08571	22.682	1.96152	627.71	662.823	325.71	2808.25	132.78	Prediction
784	7050	0.089223	22.579	1.97368	647.078	684.155	328.428	2852.53	112.422	Prediction
785	8986	0.0924095	22.454	1.97971	696.069	733.336	293.339	2876.97	135.515	Prediction
786	6084	0.091966	22.184	1.99218	724.989	760.754	250.134	2857.89	130.896	Prediction
787	7343	0.086625	22.867	1.92909	619.424	658.152	370.985	2872.95	69.4496	Prediction
788	5606	0.082658	22.719	1.95426	643.127	683.472	380.493	2917.19	46.9392	Prediction
789	5833	0.0891575	22.486	1.96729	692.398	732.699	350.279	2940.88	68.7294	Prediction
790	6266	0.09032	22.332	1.97781	717.826	756.688	306.215	2921.08	103.126	Prediction
791	4704	0.089763	22.544	1.9949	668.817	710.548	394.41	2961.35	51.8301	Prediction
792	4846	0.095062	22.047	1.98231	717.923	759.526	368.327	2984.95	29.8061	Prediction
793	4368	0.0384375	22.639	1.80219	400.927	1095.12	387.395	5185.61	131.898	Prediction
794	4716	0.035212	22.723	1.73274	388.268	1091.16	373.748	5259.14	96.2972	Prediction
795	4777	0.0408525	22.521	1.7442	394.897	1115.68	383.605	5299.83	81.4453	Prediction
796	4427	0.044974	22.644	1.70553	357.657	1091.99	345.767	5332.77	42.9073	Prediction
797	4254	0.039577	22.529	1.64677	369.437	1118.84	355.363	5373.33	69.436	Prediction
798	4368	0.037274	22.633	1.6383	337.188	1097.61	323.025	5406.49	75.3238	Prediction
799	4110	0.039241	22.467	1.65925	357.068	1126.64	341.745	5446.91	119.088	Prediction
800	3436	0.037635	22.32	1.7275	354.397	1175.45	351.88	5454.2	131.667	Prediction
801	4624	0.037208	22.335	1.7526	390.096	1195.59	387.926	5421.42	151.146	Prediction
802	1883	0.0428425	22.502	1.7186	262.246	1122.83	257.347	5554.17	30.8704	Prediction
803	3890	0.040006	22.45	1.65257	330.939	1107.93	317.048	5480.29	81.9219	Prediction
804	3450	0.044607	22.342	1.74494	249.138	1170.85	244.251	5560.78	23.6063	Prediction
805	3718	0.038561	22.394	1.67413	320.652	1156.57	317.565	5487.25	89.4301	Prediction
806	4173	0.039683	22.347	1.74713	282.158	1187.3	277.941	5527.51	66.6471	Prediction
807	3348	0.040036	22.159	1.75342	245.369	1218.79	239.887	5567.69	69.5265	Prediction
808	4100	0.034245	22.19	1.76577	317.732	1205.08	313.907	5494.51	110.658	Prediction
809	2978	0.042792	22.526	1.74119	196.211	1142.13	189.505	5628.12	28.4583	Prediction
810	3354	0.0435975	22.458	1.76011	219.915	1155.77	214.166	5594.32	24.3927	Prediction
811	3757	0.0434735	22.324	1.70929	210.005	1203.39	204.089	5600.9	46.4618	Prediction
812	3345	0.042305	22.22	1.75231	173.008	1236.59	165.867	5640.94	11.4292	Prediction
813	2952	0.042866	22.405	1.80005	136.739	1165.61	129.016	5702.14	17.3413	Prediction
814	3774	0.0435405	22.343	1.82966	93.598	1201.73	86.058	5742.02	33.3696	Prediction
815	4000	0.040826	22.417	1.78718	152.725	1176.75	145.339	5668.14	37.0099	Prediction
816	2028	0.04586	22.26	1.85212	67.081	1247.61	57.997	5747.92	15.3943	Prediction
817	3995	0.037571	22.281	1.80924	138.073	1223.56	130.453	5674.37	25.6733	Prediction
818	3576	0.040133	22.125	1.84372	100.651	1258.31	91.852	5714.28	18.5718	Prediction
819	2670	0.040235	22.472	1.88996	96.451	1193.02	91.255	5776.23	47.7174	Prediction
820	1284	0.036558	22.336	1.89285	66.988	1230.47	66.56	5815.97	7.56916	Prediction
821	2750	0.045972	22.223	1.90212	18.033	1275.31	21.971	5821.52	16.7327	Prediction
822	1912	0.046878	22.154	1.89213	28.335	1283.74	17.933	5787.68	20.2168	Prediction
823	3711	0.039894	22.492	1.83884	99.972	1224.1	102.81	5850.37	48.5598	Prediction
824	3712	0.0387125	22.502	1.851	100.619	1262.71	99.499	5889.97	22.8446	Prediction
825	2031	0.0417575	22.29	1.86696	76.398	1306.44	51.628	5895.2	18.9878	Prediction
826	2343	0.044367	22.168	1.87067	37.097	1312.68	41.71	5861.15	30.9598	Prediction
827	3879	0.034884	22.899	1.86114	204.93	1194.16	169.486	5998.81	120.956	Prediction
828	4040	0.0371675	22.678	1.84488	144.127	1258.58	130.318	5924.56	59.4609	Prediction
829	3090	0.035117	22.533	1.86694	187.608	1203.22	138.325	6003.41	111.681	Prediction
830	3231	0.038289	22.457	1.8727	118.614	1274.16	86.254	5929.49	37.684	Prediction
831	3677	0.038194	22.425	1.87165	147.238	1243.77	94.129	5968.93	70.5175	Prediction
832	3217	0.035664	22.345	1.94047	181.827	1214.19	118.93	6008.28	104.292	Prediction
833	2559	0.041531	22.28	1.85826	109.462	1284.52	49.994	5934.69	30.7066	Prediction
834	4335	0.038731	22.796	1.86333	271.465	1122.83	226.894	6073.1	191.635	Prediction
835	3574	0.036963	22.701	1.89281	229.24	1162.9	182.58	6038.14	150.518	Prediction
836	3569	0.039497	22.431	1.90339	219.077	1173.23	161.262	6042.71	142.71	Prediction
837	3633	0.03775	22.333	1.96674	254.191	1144.11	191.631	6081.92	177.999	Prediction
838	4350	0.0344435	22.856	1.786	340.256	1051.65	291.981	6147.44	246.4	Prediction
839	4343	0.035292	22.729	1.82541	369.597	1021.16	317.41	6186.49	217.552	Prediction
840	3990	0.0380025	22.609	1.83575	298.898	1091.93	248.081	6112.29	224.032	Prediction
841	3635	0.042356	22.639	1.87103	363.381	1032.9	305.216	6190.42	169.073	Prediction
842	4138	0.037803	22.448	1.93363	291.176	1102.92	232.604	6116.54	191.989	Prediction
843	4112	0.042543	22.38	1.96301	326.556	1074.34	265.014	6155.62	154.257	Prediction
844	4383	0.0354735	22.848	1.82289	410.211	980.637	360.612	6221.81	240.603	Prediction
845	4373	0.032831	22.6	1.86912	440.838	950.625	388.52	6260.73	223.666	Prediction
846	4258	0.040961	22.426	1.87901	435.639	963.231	378.366	6264.34	176.84	Prediction
847	4531	0.0422395	22.413	1.9161	398.921	1004.93	338.634	6229.36	144.894	Prediction
848	4310	0.0347665	22.649	1.87857	414.456	699.372	397.537	6519.63	375.663	Prediction
849	4147	0.034402	22.946	1.91646	404.266	561.87	394.596	6668.69	359.377	Prediction
850	4303	0.03547	22.883	1.89392	391.774	494.668	390.21	6743.24	349.08	Prediction
851	4154	0.032221	22.846	1.99288	366.598	366.214	372.129	6892.39	313.547	Prediction
852	4057	0.032258	22.6	2.02376	395.001	394.778	398.065	6893.33	347.664	Prediction
853	3918	0.0312475	22.779	2.03317	307.652	307.458	309.652	6966.98	264.289	Prediction
854	4140	0.0329385	22.652	2.02029	351.325	351.115	353.873	6930.06	305.14	Prediction
855	3779	0.0300165	22.355	2.09548	383.992	383.937	384.161	6930.95	344.411	Prediction
856	3697	0.032977	22.223	2.11592	377.725	377.846	375.145	6968.47	347.038	Prediction
857	5237	0.120579	23.911	1.9838	381.879	698.678	387.655	6976.22	310.12	Prediction
858	5229	0.124433	22.491	1.69132	344.881	830.297	344.784	2014.08	1037.33	Prediction
859	5657	0.116836	22.458	1.62443	360.135	796.673	362.3	2059.32	1007.77	Prediction
860	5832	0.124536	22.278	1.5978	379.337	764.876	381.427	2104.55	978.916	Prediction
861	4648	0.130117	22.707	1.74015	275.823	780.045	274.773	1989.86	1071.21	Prediction
862	5706	0.120459	22.687	1.6953	318.009	787.169	318.509	2024.39	1052.03	Prediction
863	5656	0.127217	22.589	1.6477	336.053	753.301	337.791	2069.85	1023.14	Prediction
864	5533	0.127697	22.483	1.71811	316.195	710.009	314.661	2081.35	985.59	Prediction
865	3424	0.138017	22.988	1.84166	207.233	733.499	207.296	1968.32	1040.69	Prediction
866	2108	0.139641	22.914	1.87853	185.042	691.908	183.353	1981.81	1005.34	Prediction
867	4134	0.132641	22.792	1.74629	249.897	737.529	250.76	2001.7	1034.41	Prediction
868	3425	0.135761	22.756	1.94428	211.439	653.119	205.607	2028.2	960.141	Prediction
869	5378	0.13046	22.737	1.76656	272.489	701.268	270.99	2047.73	990.402	Prediction
870	5349	0.132857	22.47	1.92766	255.086	658.531	247.313	2060.9	952.611	Prediction
871	949	0.140268	22.953	1.98464	141.331	691.408	139.108	1949.11	1014.24	Prediction
872	720	0.147303	22.894	2.03106	124.264	651.151	117.155	1962.79	980.578	Prediction
873	893	0.147454	22.761	1.93686	151.322	609.774	147.91	2009.18	934.29	Prediction
874	2842	0.140376	22.565	1.95834	195.023	611.3	178.19	2041.88	923.893	Prediction
875	241	0.171486	23.611	1.76124	80.948	654.632	72.843	1930.12	991.909	Prediction
876	91	0.238443	23.416	1.62854	63.964	616.224	61.342	1944.56	960.183	Prediction
877	176	0.197105	23.404	1.64716	88.994	572.328	87.847	1991.32	912.954	Prediction
878	724	0.158053	23.095	1.76948	131.452	569.373	114.978	2023.18	899.529	Prediction
879	87	0.279479	23.165	1.6506	20.825	624.11	17.542	1911.26	974.642	Prediction
880	90	0.282087	23.114	1.59838	47.665	578.626	43.835	1956.62	928.165	Prediction
881	61	0.359595	22.673	1.64896	26.314	542.002	22.425	1967.21	897.094	Prediction
882	70	0.300404	23.036	1.57529	69.256	534	65.867	2001.98	880.614	Prediction
883	22	0.770946	23.139	2.31511	4.542	79.946	4.767	1537.44	189.939	Prediction
884	110	0.247848	23.975	1.97414	11.344	74.594	7.491	1558.97	150.557	Prediction
885	46	0.266762	23.794	2.08661	3.754	51.956	0.498	1606.85	140.296	Prediction
886	4798	0.120135	24.208	1.83907	122.142	178.462	121.685	1527.8	82.3562	Prediction
887	2716	0.152625	24.394	1.86268	55.143	117.828	50.816	1532.62	126.464	Prediction
888	4766	0.127526	24.232	1.80499	113.805	162.924	114.224	1575.68	41.1289	Prediction
889	1233	0.151682	24.405	1.87877	47.239	92.622	43.516	1580.5	107.54	Prediction
890	3757	0.134841	24.294	1.8685	74.157	124.21	74.623	1602.03	66.5655	Prediction
891	4342	0.121252	24.072	1.80638	112.227	161.572	114.084	1623.57	33.9593	Prediction
892	534	0.146363	24.419	1.87708	43.264	90.222	44.193	1628.38	104.821	Prediction
893	4723	0.122466	23.525	1.68268	193.054	245.535	195.293	1522.97	86.6663	Prediction
894	2313	0.135602	23.93	1.72056	154.546	203.703	156.189	1549.33	54.7971	Prediction
895	2211	0.126207	23.846	1.73364	146.479	196.546	148.787	1597.21	7.24693	Prediction
896	4405	0.131536	23.457	1.68501	183.816	233.547	187.193	1618.73	21.088	Prediction
897	4703	0.124586	23.265	1.67227	264.753	314.959	269.403	1517.94	133.184	Prediction
898	4933	0.118056	23.307	1.71972	295.926	345.426	301.54	1537.28	141.422	Prediction
899	4804	0.126543	23.361	1.68292	225.097	274.172	228.338	1544.5	89.7865	Prediction
900	4800	0.124013	23.11	1.76928	291.186	341.254	297.111	1584.91	106.358	Prediction
901	4786	0.130048	23.323	1.68784	218.829	268.897	222.95	1592.38	62.6631	Prediction
902	4841	0.140331	23.113	1.75827	255.842	305.706	260.855	1613.2	62.3048	Prediction
903	4712	0.120401	23.374	1.73327	336.413	385.467	342.669	1508.99	182.763	Prediction
904	3518	0.118929	23.215	1.7746	367.354	417.062	375.097	1528.49	194.814	Prediction
905	3114	0.122192	23.169	1.76795	363.546	413.613	371.269	1576.22	170.86	Prediction
906	4083	0.119336	23.118	1.78508	328.017	377.944	334.703	1604.25	127.686	Prediction
907	3151	0.121329	22.625	1.84048	370.05	376.462	372.358	1634.04	267.195	Prediction
908	3359	0.138556	22.63	1.87312	365.799	373.134	364.607	1562.76	207.793	Prediction
909	3515	0.12466	22.422	1.88422	322.678	330.047	321.144	1597.47	165.885	Prediction
910	3350	0.128156	22.717	1.86025	377.197	384.302	377.578	1574.55	238.595	Prediction
911	3595	0.125206	22.336	1.88007	289.819	296.965	289.41	1642.81	161.64	Prediction
912	3376	0.126777	22.665	1.85128	349.502	356.294	350.763	1620.61	235.171	Prediction
913	3419	0.12697	22.365	1.84662	305.85	312.618	306.665	1654.19	194.151	Prediction
914	3595	0.123767	22.648	1.89731	317.63	325.128	314.453	1587.81	137.633	Prediction
915	3545	0.126109	22.539	1.89885	276.473	283.984	273.1	1623.82	94.16	Prediction
916	3567	0.134593	22.296	1.92167	237.301	244.753	235.203	1668.37	86.8841	Prediction
917	3614	0.125411	22.242	1.90399	246.219	253.395	245.465	1677.72	120.761	Prediction
918	3517	0.12578	22.483	1.86853	280.075	287.508	275.185	1616.26	78.2665	Prediction
919	2161	0.130721	22.249	1.92718	243.367	250.671	238.572	1653.45	39.5338	Prediction
920	2238	0.123106	22.086	1.93621	197.741	205.167	194.224	1697.13	16.5613	Prediction
921	3280	0.126357	22.075	1.90151	195.39	202.883	193.084	1704.5	52.2495	Prediction
922	2949	0.130272	22.401	1.98985	254.79	260.741	249.205	1682.64	57.0591	Prediction
923	1176	0.132745	22.439	1.9309	257.815	264.739	251.948	1647.93	65.5335	Prediction
924	3477	0.133636	22.152	1.95817	205.717	211.588	201.577	1724.75	99.5149	Prediction
925	799	0.136258	22.195	1.96559	209.453	216.495	204.943	1691.02	27.9779	Prediction
926	1814	0.145177	22.124	1.94924	179.902	186.43	175.974	1728.93	62.6307	Prediction
927	3414	0.136468	22.009	1.91063	157.012	162.748	154.155	1767.16	104.634	Prediction
928	1280	0.131231	21.947	1.92324	161.875	169.079	158.52	1734.36	41.486	Prediction
929	2656	0.115082	22.458	1.89981	271.563	276.33	266.991	1720.2	73.2033	Prediction
930	2974	0.132312	22.298	1.93386	236.863	242.146	232.451	1721.84	81.5751	Prediction
931	3646	0.137634	22.13	1.92409	189.679	194.658	186.577	1763.61	129.045	Prediction
932	3475	0.125351	22.131	1.88853	182.095	186.707	180.898	1802.74	115.902	Prediction
933	3462	0.123207	22.369	1.87745	303.967	308.552	301.738	1760.44	51.0828	Prediction
934	3146	0.122613	22.374	1.89145	305.932	310.365	305.42	1801.21	20.8107	Prediction
935	2462	0.130813	22.355	1.93168	264.159	268.782	261.763	1760.24	68.4785	Prediction
936	3706	0.127976	22.029	1.85837	270.687	274.925	271.418	1840.94	30.7752	Prediction
937	3328	0.116654	22.277	1.9105	222.389	226.938	221.373	1801	72.0187	Prediction
938	3888	0.114321	22.087	1.8413	227.457	231.744	227.88	1840.92	61.1237	Prediction
939	3767	0.117212	22.306	1.80882	348.493	352.879	348.289	1803.17	61.9623	Prediction
940	3991	0.117842	22.089	1.75868	357.607	361.776	359.051	1844.59	84.6113	Prediction
941	2467	0.114664	21.917	1.83427	327.963	331.872	330.395	1883.26	87.446	Prediction
942	2217	0.113674	21.896	1.81502	284.232	288.14	286.259	1881.56	70.4024	Prediction
943	3384	0.106277	22.116	1.78501	390.283	393.914	394.303	1927.8	160.084	Prediction
944	2809	0.120321	21.836	1.8631	346.861	350.452	350.369	1924.49	130.745	Prediction
945	3018	0.103295	22.474	2.04673	891.917	1023.13	374.397	2436.61	109.011	Prediction
946	2763	0.103007	22.512	2.04993	866.674	1002.59	369.595	2451.99	64.5309	Prediction
947	4061	0.11603	22.978	1.84028	436.882	580.318	391.971	1874.64	80.2707	Prediction
948	2816	0.121533	22.862	1.74941	420.538	525.386	386.792	1823.23	51.977	Prediction
949	3609	0.117803	22.803	1.6755	416.309	475.147	394.83	1773.79	92.7998	Prediction
950	2446	0.110168	22.937	1.76973	424.554	431.245	393.091	1726.51	59.7625	Prediction
951	4085	0.113225	22.379	1.73167	391.363	395.709	391.502	1806.35	106.057	Prediction
952	2707	0.118243	23.004	1.77094	391.15	395.794	369.839	1681.54	98.9302	Prediction
953	3352	0.113813	22.953	1.77367	386.227	390.83	382.502	1723	93.5976	Prediction
954	3078	0.114382	22.83	1.85777	354.048	358.7	347.739	1679.84	69.7514	Prediction
955	3355	0.130898	22.635	1.80884	344.785	349.328	342.775	1761.89	67.0578	Prediction
956	2495	0.1201	22.384	1.88851	308.321	312.966	304.039	1719.85	80.8291	Prediction
957	2689	0.124966	23.02	1.92109	365.995	371.224	358.027	1639.1	42.0544	Prediction
958	1880	0.128714	22.949	1.95865	333.594	339.199	326.015	1639.3	3.79666	Prediction
[truncated: 21,357 more rows]
